# Supplementary material for: Azoramide ameliorates cadmium-induced cytotoxicity by inhibiting endoplasmic reticulum stress and suppressing oxidative stress
Source: PeerJ. 2024 Jan 31;12:e16844. doi: 10.7717/peerj.16844 (PMC10838077; doi:10.7717/peerj.16844)
Supplement: Supplemental Information 1 — Files in .PZFX format can be accessed using GraphPad Prism software (version 9.0; San Diego, CA, USA) which can be downloaded from https://www.graphpad.com/. [file peerj-12-16844-s001.zip]

Archive with 156 entries (122 files):
- Supplemental Files/
- Supplemental Files/Fig 1/
- Supplemental Files/Fig 1/Fig 1A.pzfx
- Supplemental Files/Fig 1/Fig 1A.tif
- Supplemental Files/Fig 1/Fig 1B-new.tif
- Supplemental Files/Fig 1/Fig 1C-new.tif
- Supplemental Files/Fig 1/Fig 1D-new.tif
- Supplemental Files/Fig 1/Fig 1E-new.tif
- Supplemental Files/Fig 1/Fig 1F-new.tif
- Supplemental Files/Fig 1/Fig 1G-new.tif
- Supplemental Files/Fig 1/Fig 1H.pzfx
- Supplemental Files/Fig 1/Fig 1H.tif
- Supplemental Files/Fig 1/Fig 1I-J-K.pzf
- Supplemental Files/Fig 1/Fig 1I.tif
- Supplemental Files/Fig 1/Fig 1J.tif
- Supplemental Files/Fig 1/Fig 1K.tif
- Supplemental Files/Fig 1/ICR-Cd-weight change-0day-7day.xlsx
- Supplemental Files/Fig 1/ICR-Organ Cd-ICP-MS.xlsx
- Supplemental Files/Fig 1/ICR-Organ coefficient.xlsx
- Supplemental Files/Fig 1/organ coefficient.pzfx
- Supplemental Files/Fig 1/~$ICR-Cd-weight change-0day-7day.xlsx
- Supplemental Files/Fig 1/~$ICR-Organ Cd-ICP-MS.xlsx
- Supplemental Files/Fig 1/~$ICR-Organ index.xlsx
- Supplemental Files/Fig 2A/
- Supplemental Files/Fig 2A/20200116 HK-2 DAPI staining analysis.pzf
- Supplemental Files/Fig 2A/20200116 HK-2 DAPI staining analysis.xlsx
- Supplemental Files/Fig 2A/Fig 2A HK-2 DAPI staining analysis.tif
- Supplemental Files/Fig 2B/
- Supplemental Files/Fig 2B/20200115 RPE DAPI staining analysis.pzf
- Supplemental Files/Fig 2B/20200115 RPE DAPI staining analysis.xlsx
- Supplemental Files/Fig 2B/Fig 2B RPE DAPI staining analysis.tif
- Supplemental Files/Fig 2C/
- Supplemental Files/Fig 2C/Fig 2C C-PARP1.pzf
- Supplemental Files/Fig 2C/Fig 2C CPARP1.tif
- Supplemental Files/Fig 2C/Fig 2C HK-2 C-PARP1 densitometric analysis.xlsx
- Supplemental Files/Fig 2E/
- Supplemental Files/Fig 2E/Fig 2E HK-2 Cd+Azo-apoptosis rate.pzf
- Supplemental Files/Fig 2E/Fig 2E HK-2 Cd+Azo-apoptosis rate.xlsx
- Supplemental Files/Fig 2E/Fig 2E HK-2.tif
- Supplemental Files/Fig 2E/Fig 2E PRE Azo+Cd-FC-apoptosis.pzf
- Supplemental Files/Fig 2E/Fig 2E RPE Azo+Cd-FC-apoptosis.xlsx
- Supplemental Files/Fig 2E/Fig 2E RPE.tif
- Supplemental Files/Fig 3A/
- Supplemental Files/Fig 3A/Fig 3A BiP-new.pzf
- Supplemental Files/Fig 3A/Fig 3A HK-2 BiP densitometric analysis.xlsx
- Supplemental Files/Fig 3A/Fig 3A HK-2 BiP.tif
- Supplemental Files/Fig 3B/
- Supplemental Files/Fig 3B/Fig 3B RPE BiP densitometric analysis.xlsx
- Supplemental Files/Fig 3B/Fig 3B RPE BiP.pzf
- Supplemental Files/Fig 3B/Fig 3B RPE BiP.tif
- Supplemental Files/Fig 3C/
- Supplemental Files/Fig 3C/Fig 3C HK-2 p-PERK densitometric analysis.xlsx
- Supplemental Files/Fig 3C/Fig 3C HK-2 p-PERK.pzf
- Supplemental Files/Fig 3C/Fig 3C HK-2 p-PERK.tif
- Supplemental Files/Fig 3D/
- Supplemental Files/Fig 3D/Fig 3D RPE p-PERK densitometric analysis.xlsx
- Supplemental Files/Fig 3D/Fig 3D RPE p-PERK-new.pzf
- Supplemental Files/Fig 3D/Fig 3D RPE p-PERK.tif
- Supplemental Files/Fig 3E/
- Supplemental Files/Fig 3E/Fig 3E HK-2 p-eIF2α densitometric analysis.xlsx
- Supplemental Files/Fig 3E/Fig 3E HK-2 p-eIF2α-new.pzf
- Supplemental Files/Fig 3E/Fig 3E HK-2 p-eIF2α.tif
- Supplemental Files/Fig 3F/
- Supplemental Files/Fig 3F/Fig 3F RPE p-eIF2α densitometric analysis.xlsx
- Supplemental Files/Fig 3F/Fig 3F RPE p-eIF2α.pzf
- Supplemental Files/Fig 3F/Fig 3F RPE p-eIF2α.tif
- Supplemental Files/Fig 3G/
- Supplemental Files/Fig 3G/Fig 3G HK-2 CHOP.pzf
- Supplemental Files/Fig 3G/Fig 3G HK-2 CHOP.tif
- Supplemental Files/Fig 3G/Fig 3G HK-2 CHOP.xls
- Supplemental Files/Fig 3H/
- Supplemental Files/Fig 3H/Fig 3H RPE CHOP.pzf
- Supplemental Files/Fig 3H/Fig 3H RPE CHOP.tif
- Supplemental Files/Fig 3H/Fig 3H RPE CHOP.xls
- Supplemental Files/Fig 4A/
- Supplemental Files/Fig 4A/Fig 4A HK-2 MitoSOX.pzf
- Supplemental Files/Fig 4A/Fig 4A HK-2 MitoSOX.tif
- Supplemental Files/Fig 4A/Fig 4A HK-2 MitoSOX.xlsx
- Supplemental Files/Fig 4B/
- Supplemental Files/Fig 4B/Fig 4B RPE MitoSOX.pzf
- Supplemental Files/Fig 4B/Fig 4B RPE MitoSOX.tif
- Supplemental Files/Fig 4B/Fig 4B RPE MitoSOX.xlsx
- Supplemental Files/Fig 4C/
- Supplemental Files/Fig 4C/Fig 4C HK-2 Nrf2 densitometric analysis.xlsx
- Supplemental Files/Fig 4C/Fig 4C HK-2 Nrf2.pzf
- Supplemental Files/Fig 4C/Fig 4C HK-2 Nrf2.tif
- Supplemental Files/Fig 4D/
- Supplemental Files/Fig 4D/Fig 4D RPE Nrf2 densitometric analysis.xlsx
- Supplemental Files/Fig 4D/Fig 4D RPE Nrf2.pzf
- Supplemental Files/Fig 4D/Fig 4D RPE Nrf2.tif
- Supplemental Files/Fig 4E/
- Supplemental Files/Fig 4E/20200519 HK-2-HO-1_data.xls
- Supplemental Files/Fig 4E/20200604-HK-2-20200527yang-HO-1_data.xls
- Supplemental Files/Fig 4E/Fig 4E HK-2 HO-1 new.tif
- Supplemental Files/Fig 4E/Fig 4E HK-2 HO-1.pzf
- Supplemental Files/Fig 4F/
- Supplemental Files/Fig 4F/20200527-RPE-HO-1_data.xls
- Supplemental Files/Fig 4F/Fig 4F RPE HO-1 new.tif
- Supplemental Files/Fig 4F/Fig 4F RPE HO-1.pzf
- Supplemental Files/Fig 5A/
- Supplemental Files/Fig 5A/Fig 5A HK-2 p-p38 densitometric analysis.xlsx
- Supplemental Files/Fig 5A/Fig 5A HK-2 p-p38.pzf
- Supplemental Files/Fig 5A/Fig 5A HK-2 p-p38.tif
- Supplemental Files/Fig 5B/
- Supplemental Files/Fig 5B/Fig 5B p-JNK densitometric analysis.xlsx
- Supplemental Files/Fig 5B/Fig 5B p-JNK.pzf
- Supplemental Files/Fig 5B/Fig 5B p-JNK.tif
- Supplemental Files/Fig 5C/
- Supplemental Files/Fig 5C/Fig 5C RPE p-p38 densitometric analysis.xlsx
- Supplemental Files/Fig 5C/Fig 5C RPE p-p38.pzf
- Supplemental Files/Fig 5C/Fig 5C RPE p-p38.tif
- Supplemental Files/Fig 5D/
- Supplemental Files/Fig 5D/Fig 5D RPE p-JNK densitometric analysis.xlsx
- Supplemental Files/Fig 5D/Fig 5D RPE p-JNK.pzf
- Supplemental Files/Fig 5D/Fig 5D RPE p-JNK.tif
- Supplemental Files/Fig 5E/
- Supplemental Files/Fig 5E/Fig 5E HK-2  SB+Cd C-PARP1 densitometric analysis.xlsx
- Supplemental Files/Fig 5E/Fig 5E HK-2  SB+Cd C-PARP1.pzf
- Supplemental Files/Fig 5E/Fig 5E HK-2  SB+Cd C-PARP1.tif
- Supplemental Files/Fig 5F/
- Supplemental Files/Fig 5F/Fig 5F HK-2 SP+Cd C-PARP1 densitometric analysis.xlsx
- Supplemental Files/Fig 5F/Fig 5F HK-2 SP+Cd C-PARP1.pzf
- Supplemental Files/Fig 5F/Fig 5F HK-2 SP+Cd C-PARP1.tif
- Supplemental Files/Fig 5G/
- Supplemental Files/Fig 5G/Fig 5G 20231214 HK-2 Cd20+SB10 apoptosis rate.xlsx
- Supplemental Files/Fig 5G/Fig 5G HK-2 Cd20+SB10 apoptosis rate.pzfx
- Supplemental Files/Fig 5G/Fig 5G HK-2 Cd20+SB10 apoptosis rate.tif
- Supplemental Files/Fig 5H/
- Supplemental Files/Fig 5H/Fig 5H 20231217 HK-2 Cd+SP apoptosis rate.xlsx
- Supplemental Files/Fig 5H/Fig 5H HK-2 Cd20+SP10 apoptosis rate.pzfx
- Supplemental Files/Fig 5H/Fig 5H HK-2 Cd20+SP10 apoptosis rate.tif
- Supplemental Files/Fig 5I/
- Supplemental Files/Fig 5I/Fig 5I RPE SB+Cd-FC-apoptosis.pzf
- Supplemental Files/Fig 5I/Fig 5I RPE SB+Cd-FC-apoptosis.tif
- Supplemental Files/Fig 5I/Fig 5I RPE SB+Cd-FC-apoptosis.xlsx
- Supplemental Files/Fig 5J/
- Supplemental Files/Fig 5J/Fig 5J  RPE SP+Cd-FC-apoptosis.pzf
- Supplemental Files/Fig 5J/Fig 5J  RPE SP+Cd-FC-apoptosis.tif
- Supplemental Files/Fig 5J/Fig 5J  RPE SP+Cd-FC-apoptosis.xlsx
- Supplemental Files/Fig 6B/
- Supplemental Files/Fig 6B/Fig 6B HK-2  BECN1 densitometric analysis.xlsx
- Supplemental Files/Fig 6B/Fig 6B HK-2  BECN1.pzf
- Supplemental Files/Fig 6B/Fig 6B HK-2  BECN1.tif
- Supplemental Files/Fig 6C/
- Supplemental Files/Fig 6C/Fig 6C HK-2 LC3BII densitometric analysis.xlsx
- Supplemental Files/Fig 6C/Fig 6C HK-2 LC3BII.pzf
- Supplemental Files/Fig 6C/Fig 6C HK-2 LC3BII.tif
- Supplemental Files/Fig 6E/
- Supplemental Files/Fig 6E/Fig 6E RPE BECN1 densitometric analysis.xlsx
- Supplemental Files/Fig 6E/Fig 6E RPE BECN1.pzf
- Supplemental Files/Fig 6E/Fig 6E RPE BECN1.tif
- Supplemental Files/Fig 6F/
- Supplemental Files/Fig 6F/Fig 6F RPE LC3BII densitometric analysis.xlsx
- Supplemental Files/Fig 6F/Fig 6F RPE LC3BII.pzf
- Supplemental Files/Fig 6F/Fig 6F RPE LC3BII.tif
- Supplemental Files/Western blot raw data.pptx
