# Supplementary material for: Azoramide ameliorates cadmium-induced cytotoxicity by inhibiting endoplasmic reticulum stress and suppressing oxidative stress
Source: PeerJ. 2024 Jan 31;12:e16844. doi: 10.7717/peerj.16844 (PMC10838077; doi:10.7717/peerj.16844)
Supplement: Supplemental Information 1 — Files in .PZFX format can be accessed using GraphPad Prism software (version 9.0; San Diego, CA, USA) which can be downloaded from https://www.graphpad.com/. [file peerj-12-16844-s001.zip › Supplemental Files/Fig 1/ICR-Cd-weight change-0day-7day.xlsx]

## Sheet: Sheet1
	Day 0 (g)					Day 7 (g)
Con.	23	22	24	21.5	20.5	23.7	21	22	24.3	21.5
Cd	24.3	26.3	24.6	22.3	23.1	21.3	20	21.7	20	20.4
