# Supplementary material for: Azoramide ameliorates cadmium-induced cytotoxicity by inhibiting endoplasmic reticulum stress and suppressing oxidative stress
Source: PeerJ. 2024 Jan 31;12:e16844. doi: 10.7717/peerj.16844 (PMC10838077; doi:10.7717/peerj.16844)
Supplement: Supplemental Information 1 — Files in .PZFX format can be accessed using GraphPad Prism software (version 9.0; San Diego, CA, USA) which can be downloaded from https://www.graphpad.com/. [file peerj-12-16844-s001.zip › Supplemental Files/Fig 1/ICR-Organ Cd-ICP-MS.xlsx]

## Sheet: Sheet1
	con1	Cd μg/L		protein concentration g/L	Cd mg/Kg
liver	1	54.108	57.176	33.3782	1.62106	1.71297	1.66702			Cd mg/kg	con1	con2	con3	con4	con5	Cd1	Cd2	Cd3	Cd4	Cd5
spleen	2	29.092	30.559	20.4576	1.42206	1.49377	1.45792			liver	1.66702		1.43016	0.456772	1.97435	770.002	776.949	835.351	621.352	704.73
lung	3	8.848	7.595	20.4576	0.432504	0.371256	0.40188			spleen	1.45792	0.828812	11.6654	0.491159	5.51985	31.7655	37.0727	45.7767	19.6161	53.8011
kidney	4	4.222	3.972	20.7268	0.203698	0.191636	0.197667			lung	0.40188	0.386244	0.99007	1.66945	0.150426	49.0352	40.9008	46.6354	18.4527	73.4021
testis	5	6.79	6.949	8.82907	0.76905	0.787059	0.778055			kidney	0.197667	3.75259	2.34561	0.416885	0.432712	350.414	336.216	368.129	334.329	402.677
eye	6	43.839	44.814	23.149	1.89378	1.93589	1.91483			testis	0.778055	0.873832	0.632701	1.67326	0.0926593	213.565	94.4437	135.834	141.962	181.803
serum	7	0.12	0.05	56.5276	0.00212286	0.000884524	0.00150369			eye	1.91483	1.95641	1.78489	1.69736	3.20608	8.33472	8.79811	26.8347	4.12814	6.06887
										serum	0.00150369	0		0.00864998	0.158439	0.894421	0.734369	0.832453	0.440378	0.69046
	con2	Cd μg/L		protein concentration g/L	Cd mg/Kg
liver	8-no sample									serum-Cd ug/L	0.085	0		0.581	11.123	43.337	59.303	36.071	31.328	51.077
spleen	9	17.518	16.393	20.4576	0.856307	0.801316	0.828812
lung	10	5.88	7.428	17.2275	0.341316	0.431172	0.386244
kidney	11	75.492	78.046	20.4576	3.69017	3.81501	3.75259				C		cd
testis	12	12.834	11.296	13.807	0.929529	0.818136	0.873832			Cd mg/kg	SD	Mean	SD	Mean
eye	13	59.665	59.351	30.417	1.96157	1.95124	1.95641			liver	0.655866	1.38207	81.6463	741.677
serum	14	0	0	60.8345	0	0	0			spleen	4.74075	3.99263	13.106	37.6064
										lung	0.614695	0.719614	19.6523	45.6853
	con3	Cd μg/L		protein concentration g/L	Cd mg/Kg					kidney	1.56304	1.42909	28.2418	358.353
liver	15	23.785	23.951	16.6891	1.42518	1.43513	1.43016			testis	0.569283	0.810102	45.6665	153.522
spleen	16	155.32	157.29	13.399	11.5919	11.7389	11.6654			eye	0.620285	2.11191	9.13903	10.8329
lung	17	13.489	13.233	13.495	0.999555	0.980585	0.99007			serum	0.0776192	0.0421483	0.174874	0.718416
kidney	18	28.975	27.85	12.1131	2.39205	2.29917	2.34561
testis	19	5.959	5.588	9.12517	0.653029	0.612372	0.632701			serum-Cd ug/L	5.45652	2.94725	11.2684	44.2232
eye	20	47.725	42.601	25.303	1.88614	1.68363	1.78489
serum	21-no sample
	con4	Cd μg/L	protein concentration g/L
liver	43	13.319	29.159	0.456772
spleen	44	6.52	13.2747	0.491159
lung	45	22.635	13.5584	1.66945
kidney	46	8.372	20.0823	0.416885
testis	47	6.879	4.11113	1.67326
eye	48	33.124	19.515	1.69736
serum	49	0.581	67.1678	0.00864998
	con5	Cd μg/L	protein concentration g/L
liver	50	54.21	27.4571	1.97435
spleen	51	30.247	5.47968	5.51985
lung	52	5.581	37.1014	0.150426
kidney	53	3.366	7.77884	0.432712
testis	54	2.436	26.2899	0.0926593
eye	55	31.647	9.87094	3.20608
serum	56	11.123	70.2035	0.158439
	Cd1	Cd μg/L		protein concentration g/L	Cd mg/Kg
liver	23	18491.2	18402.5	23.9569	771.853	768.151	770.002
spleen	22	555.88	555.7	17.4966	31.7707	31.7604	31.7655
lung	24	732.324	719.594	14.8048	49.4652	48.6053	49.0352
kidney	25	6664.86	6540.53	18.8425	353.714	347.115	350.414
testis	26	865.085	859.531	4.03769	214.253	212.877	213.565
eye	27	223.963	220.261	26.649	8.40418	8.26526	8.33472
serum	28	43.348	43.325	48.452	0.894659	0.894184	0.894421
	Cd2	Cd μg/L		protein concentration g/L	Cd mg/Kg
liver	30	25302.1	25309.4	32.5707	776.837	777.062	776.949
spleen	29	781.754	775.001	20.996	37.2335	36.9119	37.0727
lung	31	761.795	757.536	18.5734	41.0155	40.7862	40.9008
kidney	32	6962.57	6974.8	20.7268	335.921	336.511	336.216
testis	33	586.227	588.281	6.21803	94.2785	94.6088	94.4437
eye	34	150.908	152.222	17.227	8.75997	8.83625	8.79811
serum	35	59.797	58.809	80.7537	0.740486	0.728251	0.734369
	Cd3	Cd μg/L		protein concentration g/L	Cd mg/Kg
liver	37	25660.5	25607.4	30.6864	836.217	834.485	835.351
spleen	36	737.182	716.829	15.8816	46.4175	45.1359	45.7767
lung	38	811.46	795.36	17.2275	47.1027	46.1682	46.6354
kidney	39	5953.4	5937.7	16.1507	368.615	367.643	368.129
testis	40	710.9	722.4	5.27591	134.745	136.924	135.834
eye	41	424.97	427.46	15.883	26.7563	26.9131	26.8347
serum	42	35.543	36.599	43.331	0.820267	0.844638	0.832453
	Cd4	Cd μg/L	protein concentration g/L
liver	57	14612.7	23.5177	621.352
spleen	58	606.981	30.9429	19.6161
lung	59	618.961	33.5432	18.4527
kidney	60	6360.22	19.0238	334.329
testis	61	645.038	4.54375	141.962
eye	62	70.022	16.9621	4.12814
serum	63	31.328	71.1388	0.440378
	Cd5	Cd μg/L	protein concentration g/L
liver	64	21148.1	30.0087	704.73
spleen	65	683.673	12.7074	53.8011
lung	66	599.626	8.16905	73.4021
kidney	67	8866.83	22.0197	402.677
testis	68	532.504	2.92901	181.803
eye	69	111.548	18.3804	6.06887
serum	70	51.077	73.9753	0.69046
