# Supplementary material for: Azoramide ameliorates cadmium-induced cytotoxicity by inhibiting endoplasmic reticulum stress and suppressing oxidative stress
Source: PeerJ. 2024 Jan 31;12:e16844. doi: 10.7717/peerj.16844 (PMC10838077; doi:10.7717/peerj.16844)
Supplement: Supplemental Information 1 — Files in .PZFX format can be accessed using GraphPad Prism software (version 9.0; San Diego, CA, USA) which can be downloaded from https://www.graphpad.com/. [file peerj-12-16844-s001.zip › Supplemental Files/Fig 1/ICR-Organ coefficient.xlsx]

## Sheet: Sheet1
g	BW-day0	BW-day7	heart	liver	spleen	lung	kidney	testis		heart	liver	spleen	lung	kidney	testis
con1	23	24.3	0.12	1.21	0.06	0.15	0.41	0.17		0.493827	4.97942	0.246914	0.617284	1.68724	0.699588
con2	22	26.3	0.12	1.29		0.18	0.37	0.16		0.456274	4.90494		0.684411	1.40684	0.608365
con3	24	24.6	0.13	1.45	0.04	0.16	0.39	0.14		0.528455	5.89431	0.162602	0.650407	1.58537	0.569106
con4	21.5	22.3	0.13	1.12	0.07	0.13	0.4	0.17		0.58296	5.02242	0.313901	0.58296	1.79372	0.762332
con5	20.5	23.1	0.1	1.12	0.06	0.14	0.36	0.15		0.4329	4.84848	0.25974	0.606061	1.55844	0.649351
Cd 5mg/kg-1	23.7	21.3	0.18	1.18	0.15	0.16	0.31	0.04		0.84507	5.53991	0.704225	0.751174	1.4554	0.187793
Cd 5mg/kg-2	21	20	0.1	1.03	0.13	0.18	0.33	0.04		0.5	5.15	0.65	0.9	1.65	0.2
Cd 5mg/kg-3	22	21.7	0.12	1.21	0.15	0.17	0.37	0.07		0.552995	5.57604	0.691244	0.78341	1.70507	0.322581
Cd 5mg/kg-4	24.3	20	0.1	1.23	0.17	0.13	0.33	0.12		0.5	6.15	0.85	0.65	1.65	0.6
Cd 5mg/kg-5	21.5	20.4	0.09	1.05	0.16	0.15	0.35	0.1		0.441176	5.14706	0.784314	0.735294	1.71569	0.490196
Organ index	con1	con2	con3	con4	con5	Cd 5mg/kg-1	Cd 5mg/kg-2	Cd 5mg/kg-3	Cd 5mg/kg-4	Cd 5mg/kg-5
heart	0.49	0.46	0.53	0.58	0.43	0.85	0.5	0.55	0.5	0.44
liver	4.98	4.9	5.89	5.02	4.85	5.54	5.15	5.58	6.15	5.15
spleen	0.25		0.16	0.31	0.26	0.7	0.65	0.69	0.85	0.78
lung	0.62	0.68	0.65	0.58	0.61	0.75	0.9	0.78	0.65	0.74
kidney	1.69	1.41	1.59	1.79	1.56	1.46	1.65	1.71	1.65	1.72
testis	0.7	0.61	0.57	0.76	0.65	0.19	0.2	0.32	0.6	0.49
