# Supplementary material for: Azoramide ameliorates cadmium-induced cytotoxicity by inhibiting endoplasmic reticulum stress and suppressing oxidative stress
Source: PeerJ. 2024 Jan 31;12:e16844. doi: 10.7717/peerj.16844 (PMC10838077; doi:10.7717/peerj.16844)
Supplement: Supplemental Information 1 — Files in .PZFX format can be accessed using GraphPad Prism software (version 9.0; San Diego, CA, USA) which can be downloaded from https://www.graphpad.com/. [file peerj-12-16844-s001.zip › Supplemental Files/Fig 2A/20200116 HK-2 DAPI staining analysis.xlsx]

## Sheet: Sheet1
Groups	apoptotic/total necleus	(%)	Groups	apoptotic/total necleus	(%)
Con-1	73/274	0.2664	Cd 20 24h-1	238/284	0.838
Con-2	87/367	0.2371	Cd 20 24h-2	215/251	0.8566
Con-3	67/402	0.1393	Cd 20 24h-3	216/241	0.8963
Azo20 5h Azo20 24h-1	56/346	0.1618	Azo20 5h Azo20+Cd20 24h-1	105/305	0.3443
Azo20 5h Azo20 24h-2	46/326	0.1411	Azo20 5h Azo20+Cd20 24h-2	99/310	0.3194
Azo20 5h Azo20 24h-3	56/310	0.1806	Azo20 5h Azo20+Cd20 24h-3	58/315	0.1841
