# Supplementary material for: Azoramide ameliorates cadmium-induced cytotoxicity by inhibiting endoplasmic reticulum stress and suppressing oxidative stress
Source: PeerJ. 2024 Jan 31;12:e16844. doi: 10.7717/peerj.16844 (PMC10838077; doi:10.7717/peerj.16844)
Supplement: Supplemental Information 1 — Files in .PZFX format can be accessed using GraphPad Prism software (version 9.0; San Diego, CA, USA) which can be downloaded from https://www.graphpad.com/. [file peerj-12-16844-s001.zip › Supplemental Files/Fig 2B/20200115 RPE DAPI staining analysis.xlsx]

## Sheet: Sheet1
Groups	apoptotic/total necleus	(%)	Groups	apoptotic/total necleus	(%)
Con-1	30/185	0.1622	Cd 20 24h-1	126/177	0.7119
Con-2	15/136	0.1103	Cd 20 24h-2	125/152	0.8224
Con-3	34/176	0.1932	Cd 20 24h-3	149/209	0.7129
Azo20 5h Azo20 24h-1	26/171	0.152	Azo20 5h Azo20+Cd20 24h-1	51/133	0.3835
Azo20 5h Azo20 24h-2	25/189	0.1323	Azo20 5h Azo20+Cd20 24h-2	30/146	0.2055
Azo20 5h Azo20 24h-3	24/169	0.142	Azo20 5h Azo20+Cd20 24h-3	43/156	0.2756
