# Supplementary material for: Azoramide ameliorates cadmium-induced cytotoxicity by inhibiting endoplasmic reticulum stress and suppressing oxidative stress
Source: PeerJ. 2024 Jan 31;12:e16844. doi: 10.7717/peerj.16844 (PMC10838077; doi:10.7717/peerj.16844)
Supplement: Supplemental Information 1 — Files in .PZFX format can be accessed using GraphPad Prism software (version 9.0; San Diego, CA, USA) which can be downloaded from https://www.graphpad.com/. [file peerj-12-16844-s001.zip › Supplemental Files/Fig 2C/Fig 2C HK-2 C-PARP1 densitometric analysis.xlsx]

## Sheet: Sheet1
23.9.7 2 left
PARR1-M
	Band No.	Band Label	molecular weight(KDa)	Relative Front	Volume(Int)	Abs. Quant.	Rel. Quant.	Band %	Lane %		C-PARP1 Volume(Int)/GAPDH Volume(Int)	Relavtive fold change
Lane 1	Con.		Not Applicable	0.309091	39446	Not Applicable	Not Applicable	100	0.136335		0.00662618	1
Lane 2	Cd20		Not Applicable	0.286364	640354	Not Applicable	Not Applicable	100	2.47363		0.103868	15.6755
Lane 3	Azo20		Not Applicable	0.281818	83468	Not Applicable	Not Applicable	100	0.302703		0.0149017	2.2489
Lane 4	Azo20+Cd20		Not Applicable	0.286364	223322	Not Applicable	Not Applicable	100	1.6889		0.0365109	5.5101
GAPDH-cfM
	Band No.	Band Label	molecular weight(KDa)	Relative Front	Volume(Int)	Abs. Quant.	Rel. Quant.	Band %	Lane %
Lane 1	Con.		Not Applicable	0.5	5953050	Not Applicable	Not Applicable	100	13.4154
Lane 2	Cd20		Not Applicable	0.504717	6165048	Not Applicable	Not Applicable	100	14.6902
Lane 3	Azo20		Not Applicable	0.504717	5601258	Not Applicable	Not Applicable	100	16.7369
Lane 4	Azo20+Cd20		Not Applicable	0.504717	6116580	Not Applicable	Not Applicable	100	9.45651
23.9.7 1 left
PARR1-M
	Band No.	Band Label	molecular weight(KDa)	Relative Front	Volume(Int)	Abs. Quant.	Rel. Quant.	Band %	Lane %		C-PARP1 Volume(Int)/GAPDH Volume(Int)	Relavtive fold change
Lane 1	Con.		Not Applicable	0.244344	84344	Not Applicable	Not Applicable	100	0.183041		0.0151578	1
Lane 2	Cd20		Not Applicable	0.248869	1148082	Not Applicable	Not Applicable	100	3.29787		0.22737	15.0001
Lane 3	Azo20		Not Applicable	0.239819	104000	Not Applicable	Not Applicable	100	0.329729		0.0211155	1.39304
Lane 4	Azo20+Cd20		Not Applicable	0.244344	366886	Not Applicable	Not Applicable	100	1.70529		0.0824773	5.44123
GAPDH-cfM
	Band No.	Band Label	molecular weight(KDa)	Relative Front	Volume(Int)	Abs. Quant.	Rel. Quant.	Band %	Lane %
Lane 1	Con.		Not Applicable	0.469388	5564384	Not Applicable	Not Applicable	100	10.2722
Lane 2	Cd20		Not Applicable	0.469388	5049408	Not Applicable	Not Applicable	100	6.33771
Lane 3	Azo20		Not Applicable	0.464286	4925289	Not Applicable	Not Applicable	100	6.64553
Lane 4	Azo20+Cd20		Not Applicable	0.464286	4448328	Not Applicable	Not Applicable	100	12.0828
23.9.27 1 left
C-PARP1-m+C-PARP1
	Band No.	Band Label	molecular weight(KDa)	Relative Front	Volume(Int)	Abs. Quant.	Rel. Quant.	Band %	Lane %		C-PARP1 Volume(Int)/GAPDH Volume(Int)	Relavtive fold change
Lane 1	Con.		Not Applicable	0.362869	115740	Not Applicable	Not Applicable	100	0.487779		0.0267823	1
Lane 2	Cd20		Not Applicable	0.362869	996510	Not Applicable	Not Applicable	100	3.17822		0.30645	11.4423
Lane 3	Azo20		Not Applicable	0.35865	119440	Not Applicable	Not Applicable	100	0.439175		0.0445826	1.66463
Lane 4	Azo20+Cd20		Not Applicable	0.350211	237660	Not Applicable	Not Applicable	100	0.519579		0.0771456	2.88047
GAPDH-cfm+GAPDH-cf
	Band No.	Band Label	molecular weight(KDa)	Relative Front	Volume(Int)	Abs. Quant.	Rel. Quant.	Band %	Lane %
Lane 1	Con.		Not Applicable	0.47234	4321512	Not Applicable	Not Applicable	100	14.1928
Lane 2	Cd20		Not Applicable	0.47234	3251784	Not Applicable	Not Applicable	100	27.2791
Lane 3	Azo20		Not Applicable	0.47234	2679072	Not Applicable	Not Applicable	100	24.5951
Lane 4	Azo20+Cd20		Not Applicable	0.47234	3080670	Not Applicable	Not Applicable	100	12.6137
