# Supplementary material for: Azoramide ameliorates cadmium-induced cytotoxicity by inhibiting endoplasmic reticulum stress and suppressing oxidative stress
Source: PeerJ. 2024 Jan 31;12:e16844. doi: 10.7717/peerj.16844 (PMC10838077; doi:10.7717/peerj.16844)
Supplement: Supplemental Information 1 — Files in .PZFX format can be accessed using GraphPad Prism software (version 9.0; San Diego, CA, USA) which can be downloaded from https://www.graphpad.com/. [file peerj-12-16844-s001.zip › Supplemental Files/Fig 2E/Fig 2E HK-2 Cd+Azo-apoptosis rate.xlsx]

## Sheet: Sheet1
2022.11.11-1	early apoptosis	late apoptosis	necrosis	apoptosis rate		2022.10.21-1	early apoptosis	late apoptosis	necrosis	apoptosis rate
Con	0.0224	0.0379	0.0571	0.0603		Con	0.0203	0.0185	0.0591	0.0388
Azo 20	0.0175	0.0399	0.0766	0.0574		Azo 20	0.0216	0.0226	0.0754	0.0442
Cd 20	0.236	0.1966	0.0592	0.4326		Cd 20	0.1328	0.2524	0.0678	0.3852
Azo 20+Cd20	0.0954	0.1523	0.0895	0.2477		Azo 20+Cd20	0.0299	0.1734	0.1292	0.2033
2022.11.11-2	early apoptosis	late apoptosis	necrosis	apoptosis rate		2022.10.21-2	early apoptosis	late apoptosis	necrosis	apoptosis rate
Con	0.0111	0.0309	0.0589	0.042		Con	0.0149	0.0133	0.0476	0.0282
Azo 20	0.0165	0.0396	0.0568	0.0561		Azo 20	0.0135	0.0145	0.0526	0.028
Cd 20	0.1404	0.1587	0.091	0.2991		Cd 20	0.1142	0.2186	0.0603	0.3328
Azo 20+Cd20	0.0678	0.151	0.0878	0.2188		Azo 20+Cd20	0.0239	0.0201	0.0755	0.044
2022.11.11-3	early apoptosis	late apoptosis	necrosis	apoptosis rate		2022.10.21-3	early apoptosis	late apoptosis	necrosis	apoptosis rate
Con	0.0106	0.031	0.0691	0.0416		Con	0.0235	0.026	0.0742	0.0495
Azo 20	0.0145	0.0353	0.0548	0.0498		Azo 20	0.0136	0.0184	0.0467	0.032
Cd 20	0.2229	0.1959	0.0586	0.4188		Cd 20	0.0383	0.1709	0.1382	0.2092
Azo 20+Cd20	0.0636	0.1449	0.0996	0.2085		Azo 20+Cd20	0.0427	0.1224	0.089	0.1651
Con	0.0603	0.042	0.0416	0.0388	0.0282	0.0495
Azo 20	0.0574	0.0561	0.0498	0.0442	0.028	0.032
Cd 20	0.4326	0.2991	0.4188	0.3852	0.3328	0.2092
Azo 20+Cd20	0.2477	0.2188	0.2085	0.2033	0.044	0.1651
Con	6.03	4.2	4.16	3.88	2.82	4.95	%
Azo 20	5.74	5.61	4.98	4.42	2.8	3.2	%
Cd 20	43.26	29.91	41.88	38.52	33.28	20.92	%
Azo 20+Cd20	24.77	21.88	20.85	20.33	4.4	16.51	%
