# Supplementary material for: Azoramide ameliorates cadmium-induced cytotoxicity by inhibiting endoplasmic reticulum stress and suppressing oxidative stress
Source: PeerJ. 2024 Jan 31;12:e16844. doi: 10.7717/peerj.16844 (PMC10838077; doi:10.7717/peerj.16844)
Supplement: Supplemental Information 1 — Files in .PZFX format can be accessed using GraphPad Prism software (version 9.0; San Diego, CA, USA) which can be downloaded from https://www.graphpad.com/. [file peerj-12-16844-s001.zip › Supplemental Files/Fig 2E/Fig 2E RPE Azo+Cd-FC-apoptosis.xlsx]

## Sheet: Sheet1
2020.6.12	early apoptosis	late apoptosis	necrosis	apoptosis rate	2020.11.10	early apoptosis	late apoptosis	necrosis	apoptosis rate	2020.12.11-1	early apoptosis	late apoptosis	necrosis	apoptosis rate
Con	0.0004	0.0006	0.0021	0.001		0.0029	0.0095	0.0074	0.0124		0.0074	0.0105	0.0039	0.0179
Azo 20	0.0001	0.0004	0.0015	0.0005		0.0314	0.0191	0.0027	0.0505		0.0081	0.0103	0.0035	0.0184
Cd 20	0.1848	0.1336	0.1245	0.3184		0.1595	0.295	0.0103	0.4545		0.08	0.1702	0.0412	0.2502
Azo 20+Cd20	0.0419	0.098	0.0872	0.1399		0.0794	0.0609	0.0018	0.1403		0.0328	0.0851	0.0341	0.1179
	apoptosis rate
Con	0.001	0.0124	0.0179
Azo 20	0.0005	0.0505	0.0184
Cd 20	0.3184	0.4545	0.2502
Azo 20+Cd20	0.1399	0.1403	0.1179
Con	0.1	1.24	1.79
Azo 20	0.05	5.05	1.84
Cd 20	31.84	45.45	25.02
Azo 20+Cd20	13.99	14.03	11.79
