# Supplementary material for: Azoramide ameliorates cadmium-induced cytotoxicity by inhibiting endoplasmic reticulum stress and suppressing oxidative stress
Source: PeerJ. 2024 Jan 31;12:e16844. doi: 10.7717/peerj.16844 (PMC10838077; doi:10.7717/peerj.16844)
Supplement: Supplemental Information 1 — Files in .PZFX format can be accessed using GraphPad Prism software (version 9.0; San Diego, CA, USA) which can be downloaded from https://www.graphpad.com/. [file peerj-12-16844-s001.zip › Supplemental Files/Fig 3A/Fig 3A HK-2 BiP densitometric analysis.xlsx]

## Sheet: Sheet1
20.6.23 right
BiP
	Band No.	Band Label	molecular weight(KDa)	Relative Front	Volume(Int)	Abs. Quant.	Rel. Quant.	Band %	Lane %
Lane 1	Con.		Not Applicable	0.449339	2300640	Not Applicable	Not Applicable	100	79.0624
Lane 2	Cd20		Not Applicable	0.453744	5795136	Not Applicable	Not Applicable	100	86.2815
Lane 3	Azo20		Not Applicable	0.449339	3340512	Not Applicable	Not Applicable	100	82.7343
Lane 4	Azo20+Cd20		Not Applicable	0.449339	7234704	Not Applicable	Not Applicable	100	89.1694
gapdh-1
	Band No.	Band Label	molecular weight(KDa)	Relative Front	Volume(Int)	Abs. Quant.	Rel. Quant.	Band %	Lane %		BiP Volume(Int)/GAPDH Volume(Int)	Relavtive fold change
Lane 1	Con.		Not Applicable	0.444444	6561594	Not Applicable	Not Applicable	100	78.0009		0.350622	1
Lane 2	Cd20		Not Applicable	0.447917	8153688	Not Applicable	Not Applicable	100	81.5597		0.710738	2.02708
Lane 3	Azo20		Not Applicable	0.447917	7640703	Not Applicable	Not Applicable	100	80.8947		0.4372	1.24693
Lane 4	Azo20+Cd20		Not Applicable	0.447917	7224714	Not Applicable	Not Applicable	100	86.363		1.00138	2.85602
23.9.21 2
BiP-3
	Band No.	Band Label	molecular weight(KDa)	Relative Front	Volume(Int)	Abs. Quant.	Rel. Quant.	Band %	Lane %
Lane 1	Con.		Not Applicable	0.471366	2797128	Not Applicable	Not Applicable	100	32.9407
Lane 2	Cd20		Not Applicable	0.46696	4912224	Not Applicable	Not Applicable	100	53.8162
Lane 3	Azo20		Not Applicable	0.462555	3025728	Not Applicable	Not Applicable	100	35.6583
Lane 4	Azo20+Cd20		Not Applicable	0.462555	7200840	Not Applicable	Not Applicable	100	59.0877
gapdh
	Band No.	Band Label	molecular weight(KDa)	Relative Front	Volume(Int)	Abs. Quant.	Rel. Quant.	Band %	Lane %		BiP Volume(Int)/GAPDH Volume(Int)	Relavtive fold change
Lane 1	Con.		Not Applicable	0.453744	5033583	Not Applicable	Not Applicable	100	62.0942		0.555693	1
Lane 2	Cd20		Not Applicable	0.462555	5322456	Not Applicable	Not Applicable	100	61.7271		0.922924	1.66085
Lane 3	Azo20		Not Applicable	0.46696	5388687	Not Applicable	Not Applicable	100	56.3117		0.561496	1.01044
Lane 4	Azo20+Cd20		Not Applicable	0.471366	5665086	Not Applicable	Not Applicable	100	56.5191		1.27109	2.2874
23.9.29 1
BiP
	Band No.	Band Label	molecular weight(KDa)	Relative Front	Volume(Int)	Abs. Quant.	Rel. Quant.	Band %	Lane %
Lane 1	Con.		Not Applicable	0.480176	1024213	Not Applicable	Not Applicable	100	46.3676
Lane 2	Cd20		Not Applicable	0.480176	2408790	Not Applicable	Not Applicable	100	54.9455
Lane 3	Azo20		Not Applicable	0.471366	781563	Not Applicable	Not Applicable	100	43.965
Lane 4	Azo20+Cd20		Not Applicable	0.46696	4802009	Not Applicable	Not Applicable	100	76.9094
GAPDH
	Band No.	Band Label	molecular weight(KDa)	Relative Front	Volume(Int)	Abs. Quant.	Rel. Quant.	Band %	Lane %		BiP Volume(Int)/GAPDH Volume(Int)	Relavtive fold change
Lane 1	Con.		Not Applicable	0.460526	1702350	Not Applicable	Not Applicable	100	62.8992		0.601647	1
Lane 2	Cd20		Not Applicable	0.45614	2015825	Not Applicable	Not Applicable	100	67.7053		1.19494	1.98612
Lane 3	Azo20		Not Applicable	0.451754	1555100	Not Applicable	Not Applicable	100	62.0334		0.502581	0.835342
Lane 4	Azo20+Cd20		Not Applicable	0.447368	3047425	Not Applicable	Not Applicable	100	58.4534		1.57576	2.61908
