# Supplementary material for: Azoramide ameliorates cadmium-induced cytotoxicity by inhibiting endoplasmic reticulum stress and suppressing oxidative stress
Source: PeerJ. 2024 Jan 31;12:e16844. doi: 10.7717/peerj.16844 (PMC10838077; doi:10.7717/peerj.16844)
Supplement: Supplemental Information 1 — Files in .PZFX format can be accessed using GraphPad Prism software (version 9.0; San Diego, CA, USA) which can be downloaded from https://www.graphpad.com/. [file peerj-12-16844-s001.zip › Supplemental Files/Fig 3B/Fig 3B RPE BiP densitometric analysis.xlsx]

## Sheet: Sheet1
20.6.23 left
BiP
	Band No.	Band Label	molecular weight(KDa)	Relative Front	Volume(Int)	Abs. Quant.	Rel. Quant.	Band %	Lane %
Lane 1	1		Not Applicable	0.440529	1293375	Not Applicable	Not Applicable	100	70.7497
Lane 2	1		Not Applicable	0.440529	3833050	Not Applicable	Not Applicable	100	88.0928
Lane 3	1		Not Applicable	0.436123	1403900	Not Applicable	Not Applicable	100	72.4556
Lane 4	1		Not Applicable	0.431718	5854025	Not Applicable	Not Applicable	100	89.6238
gapdh-1
	Band No.	Band Label	molecular weight(KDa)	Relative Front	Volume(Int)	Abs. Quant.	Rel. Quant.	Band %	Lane %		BiP Volume(Int)/GAPDH Volume(Int)	Relavtive fold change
Lane 1	1		Not Applicable	0.43554	9561645	Not Applicable	Not Applicable	100	81.3514		0.135267	1
Lane 2	1		Not Applicable	0.432056	12929504	Not Applicable	Not Applicable	100	81.5784		0.296458	2.19165
Lane 3	1		Not Applicable	0.428571	9885356	Not Applicable	Not Applicable	100	82.2647		0.142018	1.04991
Lane 4	1		Not Applicable	0.432056	10112760	Not Applicable	Not Applicable	100	83.7012		0.578875	4.2795
23.9.29
BiP
	Band No.	Band Label	molecular weight(KDa)	Relative Front	Volume(Int)	Abs. Quant.	Rel. Quant.	Band %	Lane %
Lane 1	1		Not Applicable	0.339207	768840	Not Applicable	Not Applicable	100	47.8921
Lane 2	1		Not Applicable	0.325991	3220483	Not Applicable	Not Applicable	100	70.014
Lane 3	1		Not Applicable	0.325991	1003960	Not Applicable	Not Applicable	100	47.5328
Lane 4	1		Not Applicable	0.317181	4159320	Not Applicable	Not Applicable	100	73.6403
Lane 5	1		molecular weight(KDa)	0.312775	574820	molecular weight(KDa)	molecular weight(KDa)	100	28.057
Lane 6	1		Not Applicable	0.303965	1352540	Not Applicable	Not Applicable	100	50.0496
Lane 7	1		Not Applicable	0.295154	503560	Not Applicable	Not Applicable	100	29.255
Lane 8	1		Not Applicable	0.286344	2498444	Not Applicable	Not Applicable	100	61.462
GAPDH
	Band No.	Band Label	molecular weight(KDa)	Relative Front	Volume(Int)	Abs. Quant.	Rel. Quant.	Band %	Lane %		BiP Volume(Int)/GAPDH Volume(Int)	Relavtive fold change
Lane 1	1		Not Applicable	0.493392	10467550	Not Applicable	Not Applicable	100	67.3066		0.0734499	1
Lane 2	1		Not Applicable	0.497797	10878850	Not Applicable	Not Applicable	100	58.317		0.296032	4.03039
Lane 3	1		Not Applicable	0.488987	10245525	Not Applicable	Not Applicable	100	55.331		0.0979901	1.33411
Lane 4	1		Not Applicable	0.484581	10907950	Not Applicable	Not Applicable	100	54.8137		0.381311	5.19145
Lane 5	1		molecular weight(KDa)	0.484581	8531425	molecular weight(KDa)	molecular weight(KDa)	100	48.9518		0.0673768	1
Lane 6	1		Not Applicable	0.484581	7519200	Not Applicable	Not Applicable	100	44.3339		0.179878	2.66974
Lane 7	1		Not Applicable	0.475771	7840350	Not Applicable	Not Applicable	100	42.4929		0.0642267	0.953247
Lane 8	1		Not Applicable	0.475771	6764250	Not Applicable	Not Applicable	100	40.7481		0.36936	5.48201
