# Supplementary material for: Azoramide ameliorates cadmium-induced cytotoxicity by inhibiting endoplasmic reticulum stress and suppressing oxidative stress
Source: PeerJ. 2024 Jan 31;12:e16844. doi: 10.7717/peerj.16844 (PMC10838077; doi:10.7717/peerj.16844)
Supplement: Supplemental Information 1 — Files in .PZFX format can be accessed using GraphPad Prism software (version 9.0; San Diego, CA, USA) which can be downloaded from https://www.graphpad.com/. [file peerj-12-16844-s001.zip › Supplemental Files/Fig 3C/Fig 3C HK-2 p-PERK densitometric analysis.xlsx]

## Sheet: Sheet1
23.9.29 1 right
P-PERK-m+P-PERK
	Band No.	Band Label	molecular weight(KDa)	Relative Front	Volume(Int)	Abs. Quant.	Rel. Quant.	Band %	Lane %		p-PERK Volume(Int)/GAPDH Volume(Int)	Relavtive fold change
Lane 1	Con.		Not Applicable	0.298387	1291427	Not Applicable	Not Applicable	100	3.88062		0.259539	1
Lane 2	Cd20		Not Applicable	0.294355	3186098	Not Applicable	Not Applicable	100	8.90959		0.75917	2.92507
Lane 3	Azo20		Not Applicable	0.290323	1086290	Not Applicable	Not Applicable	100	3.03369		0.237725	0.915951
Lane 4	Azo20+Cd20		Not Applicable	0.290323	2077989	Not Applicable	Not Applicable	100	8.33021		0.449916	1.73352
GAPDH+GAPDH-m
	Band No.	Band Label	molecular weight(KDa)	Relative Front	Volume(Int)	Abs. Quant.	Rel. Quant.	Band %	Lane %
Lane 1	Con.		Not Applicable	0.557143	4975854	Not Applicable	Not Applicable	100	20.8511
Lane 2	Cd20		Not Applicable	0.553571	4196816	Not Applicable	Not Applicable	100	15.0621
Lane 3	Azo20		Not Applicable	0.546429	4569526	Not Applicable	Not Applicable	100	16.8356
Lane 4	Azo20+Cd20		Not Applicable	0.55	4618614	Not Applicable	Not Applicable	100	17.5413
23.10.1 2 right
P_PERK-4
	Band No.	Band Label	molecular weight(KDa)	Relative Front	Volume(Int)	Abs. Quant.	Rel. Quant.	Band %	Lane %		p-PERK Volume(Int)/GAPDH Volume(Int)	Relavtive fold change
Lane 5	Con.		Not Applicable	0.127753	6375304	Not Applicable	Not Applicable	100	46.8286		0.783746	1
Lane 6	Cd20		Not Applicable	0.132159	9715732	Not Applicable	Not Applicable	100	55.1895		1.0956	1.3979
Lane 7	Azo20		Not Applicable	0.154185	5023278	Not Applicable	Not Applicable	100	10.613		0.591468	0.754667
Lane 8	Azo20+Cd20		Not Applicable	0.127753	3403478	Not Applicable	Not Applicable	100	48.6404		0.43977	0.561112
GAPDH
	Band No.	Band Label	molecular weight(KDa)	Relative Front	Volume(Int)	Abs. Quant.	Rel. Quant.	Band %	Lane %
Lane 5	Con.		Not Applicable	0.542222	8134398	Not Applicable	Not Applicable	100	67.0647
Lane 6	Cd20		Not Applicable	0.537778	8867988	Not Applicable	Not Applicable	100	67.33
Lane 7	Azo20		Not Applicable	0.537778	8492904	Not Applicable	Not Applicable	100	66.5972
Lane 8	Azo20+Cd20		Not Applicable	0.537778	7739226	Not Applicable	Not Applicable	100	68.0135
23.10.3 2 right
p-PERK-3
	Band No.	Band Label	molecular weight(KDa)	Relative Front	Volume(Int)	Abs. Quant.	Rel. Quant.	Band %	Lane %		p-PERK Volume(Int)/GAPDH Volume(Int)	Relavtive fold change
Lane 1	Con.		Not Applicable	0.140969	5382782	Not Applicable	Not Applicable	100	12.3946		2.16322	1
Lane 2	Cd20		Not Applicable	0.15859	12092231	Not Applicable	Not Applicable	100	24.5764		6.26281	2.89514
Lane 3	Azo20		Not Applicable	0.136564	3615784	Not Applicable	Not Applicable	100	19.0943		1.46627	0.677821
Lane 4	Azo20+Cd20		Not Applicable	0.127753	6351795	Not Applicable	Not Applicable	100	33.1547		1.94999	0.90143
2-GAPDH-+2-GAPDH-M
	Band No.	Band Label	molecular weight(KDa)	Relative Front	Volume(Int)	Abs. Quant.	Rel. Quant.	Band %	Lane %
Lane 1	Con.		Not Applicable	0.573477	2488324	Not Applicable	Not Applicable	100	20.7598
Lane 2	Cd20		Not Applicable	0.569892	1930800	Not Applicable	Not Applicable	100	4.7944
Lane 3	Azo20		Not Applicable	0.569892	2465968	Not Applicable	Not Applicable	100	12.6234
Lane 4	Azo20+Cd20		Not Applicable	0.566308	3257352	Not Applicable	Not Applicable	100	11.7081
23.10.8 1 right
P-PERK-2
	Band No.	Band Label	molecular weight(KDa)	Relative Front	Volume(Int)	Abs. Quant.	Rel. Quant.	Band %	Lane %		p-PERK Volume(Int)/GAPDH Volume(Int)	Relavtive fold change
Lane 5	Con.		Not Applicable	0.39207	4216082	Not Applicable	Not Applicable	100	17.3465		1.53376	1
Lane 6	Cd20		Not Applicable	0.396476	7770932	Not Applicable	Not Applicable	100	27.9699		2.01032	1.31071
Lane 7	Azo20		Not Applicable	0.409692	3687840	Not Applicable	Not Applicable	100	13.5364		0.73295	0.477878
Lane 8	Azo20+Cd20		Not Applicable	0.400881	5103350	Not Applicable	Not Applicable	100	17.4147		1.09584	0.714482
gapdh-+gapdh-M
	Band No.	Band Label	molecular weight(KDa)	Relative Front	Volume(Int)	Abs. Quant.	Rel. Quant.	Band %	Lane %
Lane 5	Con.		Not Applicable	0.484581	2748850	Not Applicable	Not Applicable	100	11.4086
Lane 6	Cd20		Not Applicable	0.484581	3865525	Not Applicable	Not Applicable	100	15.1349
Lane 7	Azo20		Not Applicable	0.493392	5031500	Not Applicable	Not Applicable	100	18.5985
Lane 8	Azo20+Cd20		Not Applicable	0.484581	4657000	Not Applicable	Not Applicable	100	17.4704
