# Supplementary material for: Azoramide ameliorates cadmium-induced cytotoxicity by inhibiting endoplasmic reticulum stress and suppressing oxidative stress
Source: PeerJ. 2024 Jan 31;12:e16844. doi: 10.7717/peerj.16844 (PMC10838077; doi:10.7717/peerj.16844)
Supplement: Supplemental Information 1 — Files in .PZFX format can be accessed using GraphPad Prism software (version 9.0; San Diego, CA, USA) which can be downloaded from https://www.graphpad.com/. [file peerj-12-16844-s001.zip › Supplemental Files/Fig 3D/Fig 3D RPE p-PERK densitometric analysis.xlsx]

## Sheet: Sheet1
20.3.4
p-PERK
	Band No.	Band Label	molecular weight(KDa)	Relative Front	Volume(Int)	Abs. Quant.	Rel. Quant.	Band %	Lane %		p-PERK Volume(Int)/GAPDH Volume(Int)	Relavtive fold change
Lane 1	Con.		Not Applicable	0.61597	2241825	Not Applicable	Not Applicable	100	13.8086		0.220991	1
Lane 2	Cd20		Not Applicable	0.596958	10223675	Not Applicable	Not Applicable	100	19.4661		0.953812	4.31606
Lane 3	Azo20		Not Applicable	0.574144	191775	Not Applicable	Not Applicable	100	0.998345		0.0190469	0.0861886
Lane 4	Azo20+Cd20		Not Applicable	0.612167	2611450	Not Applicable	Not Applicable	100	10.2295		0.281384	1.27328
GAPDH-reprobing
	Band No.	Band Label	molecular weight(KDa)	Relative Front	Volume(Int)	Abs. Quant.	Rel. Quant.	Band %	Lane %
Lane 1	Con.		Not Applicable	0.449438	10144400	Not Applicable	Not Applicable	100	76.2816
Lane 2	Cd20		Not Applicable	0.445693	10718750	Not Applicable	Not Applicable	100	81.3575
Lane 3	Azo20		Not Applicable	0.449438	10068550	Not Applicable	Not Applicable	100	80.2863
Lane 4	Azo20+Cd20		Not Applicable	0.449438	9280750	Not Applicable	Not Applicable	100	85.2303
23.9.29 RPE 1 right
P-PERK-m+P-PERK-2
	Band No.	Band Label	molecular weight(KDa)	Relative Front	Volume(Int)	Abs. Quant.	Rel. Quant.	Band %	Lane %		p-PERK Volume(Int)/GAPDH Volume(Int)	Relavtive fold change
Lane 5	Con.		Not Applicable	0.300366	1324500	Not Applicable	Not Applicable	100	11.1909		0.235273	1
Lane 6	Cd20		Not Applicable	0.29304	3424825	Not Applicable	Not Applicable	100	23.2336		0.663845	2.82159
Lane 7	Azo20		Not Applicable	0.29304	626325	Not Applicable	Not Applicable	100	4.89988		0.121974	0.518436
Lane 8	Azo20+Cd20		Not Applicable	0.278388	2572375	Not Applicable	Not Applicable	100	15.613		0.517428	2.19927
GAPDH-m+GAPDH
	Band No.	Band Label	molecular weight(KDa)	Relative Front	Volume(Int)	Abs. Quant.	Rel. Quant.	Band %	Lane %
Lane 5	Con.		Not Applicable	0.448276	5629624	Not Applicable	Not Applicable	100	18.464
Lane 6	Cd20		Not Applicable	0.448276	5159074	Not Applicable	Not Applicable	100	18.4863
Lane 7	Azo20		Not Applicable	0.439655	5134896	Not Applicable	Not Applicable	100	5.72489
Lane 8	Azo20+Cd20		Not Applicable	0.439655	4971460	Not Applicable	Not Applicable	100	25.5711
23.10.3 RPE 2
p-PERK-m+p-PERK-4
	Band No.	Band Label	molecular weight(KDa)	Relative Front	Volume(Int)	Abs. Quant.	Rel. Quant.	Band %	Lane %		p-PERK Volume(Int)/GAPDH Volume(Int)	Relavtive fold change
Lane 1	Con.		Not Applicable	0.204013	732864	Not Applicable	Not Applicable	100	6.94131		0.184816	1
Lane 2	Cd20		Not Applicable	0.190635	1830190	Not Applicable	Not Applicable	100	15.4453		0.46075	2.49302
Lane 3	Azo20		Not Applicable	0.197324	648552	Not Applicable	Not Applicable	100	5.97249		0.199197	1.07782
Lane 4	Azo20+Cd20		Not Applicable	0.190635	1166352	Not Applicable	Not Applicable	100	10.7836		0.332417	1.79864
GAPDH-2+GAPDH-m
	Band No.	Band Label	molecular weight(KDa)	Relative Front	Volume(Int)	Abs. Quant.	Rel. Quant.	Band %	Lane %
Lane 1	Con.		Not Applicable	0.507752	3965375	Not Applicable	Not Applicable	100	21.9524
Lane 2	Cd20		Not Applicable	0.511628	3972200	Not Applicable	Not Applicable	100	20.3342
Lane 3	Azo20		Not Applicable	0.511628	3255825	Not Applicable	Not Applicable	100	11.5987
Lane 4	Azo20+Cd20		Not Applicable	0.507752	3508700	Not Applicable	Not Applicable	100	11.424
23.10.1 RPE 1
P-PERK-3
	Band No.	Band Label	molecular weight(KDa)	Relative Front	Volume(Int)	Abs. Quant.	Rel. Quant.	Band %	Lane %		p-PERK Volume(Int)/GAPDH Volume(Int)	Relavtive fold change
Lane 1	Con.		Not Applicable	0.21371	3723344	Not Applicable	Not Applicable	100	15.7511		0.524728	1
Lane 2	Cd20		Not Applicable	0.181452	6561006	Not Applicable	Not Applicable	100	29.7419		0.91948	1.7523
Lane 3	Azo20		Not Applicable	0.197581	3837154	Not Applicable	Not Applicable	100	22.708		0.78681	1.49946
Lane 4	Azo20+Cd20		Not Applicable	0.169355	1597674	Not Applicable	Not Applicable	100	12.6317		0.404985	0.771799
Lane 5	Con.		molecular weight(KDa)	0.189516	1243732	molecular weight(KDa)	molecular weight(KDa)	100	14.1918		0.24513	1
Lane 6	Cd20		Not Applicable	0.169355	3859388	Not Applicable	Not Applicable	100	30.3111		0.592909	2.41875
Lane 7	Azo20		Not Applicable	0.181452	1339144	Not Applicable	Not Applicable	100	15.8705		0.186899	0.762447
Lane 8	Azo20+Cd20		Not Applicable	0.16129	1630706	Not Applicable	Not Applicable	100	14.0758		0.256689	1.04715
GAPDH
	Band No.	Band Label	molecular weight(KDa)	Relative Front	Volume(Int)	Abs. Quant.	Rel. Quant.	Band %	Lane %
Lane 1	Con.		Not Applicable	0.198238	7095762	Not Applicable	Not Applicable	100	71.9362
Lane 2	Cd20		Not Applicable	0.198238	7135560	Not Applicable	Not Applicable	100	70.5224
Lane 3	Azo20		Not Applicable	0.198238	4876848	Not Applicable	Not Applicable	100	70.2413
Lane 4	Azo20+Cd20		Not Applicable	0.193833	3945024	Not Applicable	Not Applicable	100	65.0259
Lane 5	Con.		molecular weight(KDa)	0.193833	5073759	molecular weight(KDa)	molecular weight(KDa)	100	69.2894
Lane 6	Cd20		Not Applicable	0.193833	6509241	Not Applicable	Not Applicable	100	69.1851
Lane 7	Azo20		Not Applicable	0.189427	7165071	Not Applicable	Not Applicable	100	67.6684
Lane 8	Azo20+Cd20		Not Applicable	0.189427	6352857	Not Applicable	Not Applicable	100	69.7812
