# Supplementary material for: Azoramide ameliorates cadmium-induced cytotoxicity by inhibiting endoplasmic reticulum stress and suppressing oxidative stress
Source: PeerJ. 2024 Jan 31;12:e16844. doi: 10.7717/peerj.16844 (PMC10838077; doi:10.7717/peerj.16844)
Supplement: Supplemental Information 1 — Files in .PZFX format can be accessed using GraphPad Prism software (version 9.0; San Diego, CA, USA) which can be downloaded from https://www.graphpad.com/. [file peerj-12-16844-s001.zip › Supplemental Files/Fig 3E/Fig 3E HK-2 p-eIF2α densitometric analysis.xlsx]

## Sheet: Sheet1
23.10.21 right
p-eIF2α
	Band No.	Band Label	molecular weight(KDa)	Relative Front	Volume(Int)	Abs. Quant.	Rel. Quant.	Band %	Lane %		p-eIF2α Volume(Int)/GAPDH Volume(Int)	Relavtive fold change
Lane 1	Con.		Not Applicable	0.488987	5849280	Not Applicable	Not Applicable	100	11.4378		0.608604	1
Lane 2	Cd20		Not Applicable	0.497797	8634528	Not Applicable	Not Applicable	100	16.1922		1.07045	1.75885
Lane 3	Azo20		Not Applicable	0.493392	6659568	Not Applicable	Not Applicable	100	12.4519		1.08673	1.78561
Lane 4	Azo20+Cd20		Not Applicable	0.506608	10459296	Not Applicable	Not Applicable	100	18.5871		1.47317	2.42057
GAPDH
	Band No.	Band Label	molecular weight(KDa)	Relative Front	Volume(Int)	Abs. Quant.	Rel. Quant.	Band %	Lane %
Lane 1	Con.		Not Applicable	0.39207	9610978	Not Applicable	Not Applicable	100	61.0133
Lane 2	Cd20		Not Applicable	0.387665	8066292	Not Applicable	Not Applicable	100	71.2725
Lane 3	Azo20		Not Applicable	0.387665	6128096	Not Applicable	Not Applicable	100	60.898
Lane 4	Azo20+Cd20		Not Applicable	0.38326	7099872	Not Applicable	Not Applicable	100	64.4687
2023.10.24 1 right
p-eIF2α -3
	Band No.	Band Label	molecular weight(KDa)	Relative Front	Volume(Int)	Abs. Quant.	Rel. Quant.	Band %	Lane %		p-eIF2α Volume(Int)/GAPDH Volume(Int)	Relavtive fold change
Lane 1	Con.		Not Applicable	0.511013	1925175	Not Applicable	Not Applicable	100	6.7299		0.336738	1
Lane 2	Cd20		Not Applicable	0.511013	3728009	Not Applicable	Not Applicable	100	10.0569		0.570034	1.69281
Lane 3	Azo20		Not Applicable	0.506608	2940987	Not Applicable	Not Applicable	100	10.0143		0.474013	1.40766
Lane 4	Azo20+Cd20		Not Applicable	0.502203	4565224	Not Applicable	Not Applicable	100	14.6702		0.700062	2.07895
GAPDH-1
	Band No.	Band Label	molecular weight(KDa)	Relative Front	Volume(Int)	Abs. Quant.	Rel. Quant.	Band %	Lane %
Lane 1	Con.		Not Applicable	0.497797	5717125	Not Applicable	Not Applicable	100	74.5565
Lane 2	Cd20		Not Applicable	0.502203	6539975	Not Applicable	Not Applicable	100	75.4396
Lane 3	Azo20		Not Applicable	0.497797	6204450	Not Applicable	Not Applicable	100	79.4429
Lane 4	Azo20+Cd20		Not Applicable	0.493392	6521172	Not Applicable	Not Applicable	100	84.9922
2023.10.24 2 left
p-eIF2α
	Band No.	Band Label	molecular weight(KDa)	Relative Front	Volume(Int)	Abs. Quant.	Rel. Quant.	Band %	Lane %		p-eIF2α Volume(Int)/GAPDH Volume(Int)	Relavtive fold change
Lane 1	Con.		Not Applicable	0.528634	390800	Not Applicable	Not Applicable	100	3.95384		0.172754	1
Lane 2	Cd20		Not Applicable	0.497797	1228446	Not Applicable	Not Applicable	100	14.0979		0.307367	1.77922
Lane 3	Azo20		Not Applicable	0.497797	1102080	Not Applicable	Not Applicable	100	10.5061		0.342633	1.98336
Lane 4	Azo20+Cd20		Not Applicable	0.502203	1936715	Not Applicable	Not Applicable	100	16.3704		0.456619	2.64317
GAPDH-1
	Band No.	Band Label	molecular weight(KDa)	Relative Front	Volume(Int)	Abs. Quant.	Rel. Quant.	Band %	Lane %
Lane 1	Con.		Not Applicable	0.493392	2262175	Not Applicable	Not Applicable	100	55.684
Lane 2	Cd20		Not Applicable	0.480176	3996672	Not Applicable	Not Applicable	100	70.7576
Lane 3	Azo20		Not Applicable	0.484581	3216504	Not Applicable	Not Applicable	100	66.6146
Lane 4	Azo20+Cd20		Not Applicable	0.484581	4241424	Not Applicable	Not Applicable	100	71.0382
