# Supplementary material for: Azoramide ameliorates cadmium-induced cytotoxicity by inhibiting endoplasmic reticulum stress and suppressing oxidative stress
Source: PeerJ. 2024 Jan 31;12:e16844. doi: 10.7717/peerj.16844 (PMC10838077; doi:10.7717/peerj.16844)
Supplement: Supplemental Information 1 — Files in .PZFX format can be accessed using GraphPad Prism software (version 9.0; San Diego, CA, USA) which can be downloaded from https://www.graphpad.com/. [file peerj-12-16844-s001.zip › Supplemental Files/Fig 3F/Fig 3F RPE p-eIF2α densitometric analysis.xlsx]

## Sheet: Sheet1
23.10.18
p-eIF2α-4
	Band No.	Band Label	molecular weight(KDa)	Relative Front	Volume(Int)	Abs. Quant.	Rel. Quant.	Band %	Lane %		p-eIF2α Volume(Int)/GAPDH Volume(Int)	Relavtive fold change
Lane 1	Con.		Not Applicable	0.39207	1080774	Not Applicable	Not Applicable	100	3.78143		0.102604	1
Lane 2	Cd20		Not Applicable	0.38326	1562896	Not Applicable	Not Applicable	100	4.54632		0.169326	1.6503
Lane 3	Azo20		Not Applicable	0.387665	594619	Not Applicable	Not Applicable	100	1.46802		0.0579685	0.564975
Lane 4	Azo20+Cd20		Not Applicable	0.38326	2590904	Not Applicable	Not Applicable	100	5.85259		0.236667	2.30662
GAPDH-2
	Band No.	Band Label	molecular weight(KDa)	Relative Front	Volume(Int)	Abs. Quant.	Rel. Quant.	Band %	Lane %
Lane 1	Con.		Not Applicable	0.237885	10533484	Not Applicable	Not Applicable	100	48.3513
Lane 2	Cd20		Not Applicable	0.237885	9230078	Not Applicable	Not Applicable	100	45.9686
Lane 3	Azo20		Not Applicable	0.237885	10257624	Not Applicable	Not Applicable	100	46.0715
Lane 4	Azo20+Cd20		Not Applicable	0.242291	10947456	Not Applicable	Not Applicable	100	44.7988
23.10.21 left middle
p-eIF2α-2
	Band No.	Band Label	molecular weight(KDa)	Relative Front	Volume(Int)	Abs. Quant.	Rel. Quant.	Band %	Lane %		p-eIF2α Volume(Int)/GAPDH Volume(Int)	Relavtive fold change
Lane 1	Con.		Not Applicable	0.546256	3102525	Not Applicable	Not Applicable	100	13.8676		0.491747	1
Lane 2	Cd20		Not Applicable	0.546256	5188202	Not Applicable	Not Applicable	100	24.3882		0.761988	1.54955
Lane 3	Azo20		Not Applicable	0.546256	4314672	Not Applicable	Not Applicable	100	20.0197		0.581034	1.18157
Lane 4	Azo20+Cd20		Not Applicable	0.54185	8693997	Not Applicable	Not Applicable	100	31.6444		0.855786	1.7403
Lane 5	Con.		Not Applicable	0.550661	7189968	Not Applicable	Not Applicable	100	14.869		1.39539	1
Lane 6	Cd20		Not Applicable	0.546256	12390624	Not Applicable	Not Applicable	100	24.8544		1.84492	1.32216
Lane 7	Azo20		Not Applicable	0.550661	10259184	Not Applicable	Not Applicable	100	18.9617		1.67997	1.20394
Lane 8	Azo20+Cd20		Not Applicable	0.546256	16416081	Not Applicable	Not Applicable	100	26.307		2.73173	1.95769
GAPDH
	Band No.	Band Label	molecular weight(KDa)	Relative Front	Volume(Int)	Abs. Quant.	Rel. Quant.	Band %	Lane %
Lane 1	Con.		Not Applicable	0.414097	6309184	Not Applicable	Not Applicable	100	61.6019
Lane 2	Cd20		Not Applicable	0.409692	6808775	Not Applicable	Not Applicable	100	61.86
Lane 3	Azo20		Not Applicable	0.409692	7425852	Not Applicable	Not Applicable	100	64.905
Lane 4	Azo20+Cd20		Not Applicable	0.405286	10159077	Not Applicable	Not Applicable	100	47.2658
Lane 5	Con.		Not Applicable	0.409692	5152672	Not Applicable	Not Applicable	100	51.8083
Lane 6	Cd20		Not Applicable	0.409692	6716064	Not Applicable	Not Applicable	100	44.0167
Lane 7	Azo20		Not Applicable	0.409692	6106776	Not Applicable	Not Applicable	100	57.1968
Lane 8	Azo20+Cd20		Not Applicable	0.405286	6009408	Not Applicable	Not Applicable	100	57.2351
23.10.27 middle
p-eIF2α-2
	Band No.	Band Label	molecular weight(KDa)	Relative Front	Volume(Int)	Abs. Quant.	Rel. Quant.	Band %	Lane %
Lane 1	Con.		Not Applicable	0.449339	1690601	Not Applicable	Not Applicable	100	11.7666
Lane 2	Cd20		Not Applicable	0.45815	2485371	Not Applicable	Not Applicable	100	15.4469
Lane 3	Azo20		Not Applicable	0.453744	1799509	Not Applicable	Not Applicable	100	11.4654
Lane 4	Azo20+Cd20		Not Applicable	0.462555	3983635	Not Applicable	Not Applicable	100	23.4313
GAPDH-2
	Band No.	Band Label	molecular weight(KDa)	Relative Front	Volume(Int)	Abs. Quant.	Rel. Quant.	Band %	Lane %		p-eIF2α Volume(Int)/GAPDH Volume(Int)	Relavtive fold change
Lane 1	Con.		Not Applicable	0.45815	5089416	Not Applicable	Not Applicable	100	45.6303		0.33218	1
Lane 2	Cd20		Not Applicable	0.45815	4908813	Not Applicable	Not Applicable	100	46.3398		0.506308	1.5242
Lane 3	Azo20		Not Applicable	0.462555	4990460	Not Applicable	Not Applicable	100	49.7011		0.36059	1.08553
Lane 4	Azo20+Cd20		Not Applicable	0.462555	4931718	Not Applicable	Not Applicable	100	48.1177		0.807758	2.43169
