# Supplementary material for: Azoramide ameliorates cadmium-induced cytotoxicity by inhibiting endoplasmic reticulum stress and suppressing oxidative stress
Source: PeerJ. 2024 Jan 31;12:e16844. doi: 10.7717/peerj.16844 (PMC10838077; doi:10.7717/peerj.16844)
Supplement: Supplemental Information 1 — Files in .PZFX format can be accessed using GraphPad Prism software (version 9.0; San Diego, CA, USA) which can be downloaded from https://www.graphpad.com/. [file peerj-12-16844-s001.zip › Supplemental Files/Fig 3G/Fig 3G HK-2 CHOP.xls]

## Sheet: Results
Block Type	96alum
Chemistry	SYBR_GREEN
Experiment File Name	D:\center lab\20200814-200518yangHK-2-CHOP.eds
Experiment Run End Time	2020-08-14 09:42:58 AM CST
Instrument Type	sds7500
Passive Reference	ROX
Well	Sample Name	Target Name	Task	Reporter	Quencher	RQ	RQ Min	RQ Max	Cт	Cт Mean	Cт SD	ΔCт	ΔCт Mean	ΔCт SE	HK Control ΔCт Mean	HK Control ΔCт SE	ΔΔCт	Automatic Ct Threshold	Ct Threshold	Automatic Baseline	Baseline Start	Baseline End	Efficiency	Tm1	Tm2	Tm3	Comments	NOAMP	EXPFAIL	MTP
A1	0-1	GAPDH	UNKNOWN	SYBR	None				14.9356	14.924	0.0435895							TRUE	0.0374506	TRUE	3	13	1	85.3453				N	N	N
A2	0-2	GAPDH	UNKNOWN	SYBR	None				15.1256	15.0823	0.0594012							TRUE	0.0374506	TRUE	3	13	1	85.5291				N	N	N
A3	0-3	GAPDH	UNKNOWN	SYBR	None				14.5886	14.5141	0.0958075							TRUE	0.0374506	TRUE	3	12	1	85.5291				N	N	N
A4	Azo20-1	GAPDH	UNKNOWN	SYBR	None				15.054	15.1738	0.107116							TRUE	0.0374506	TRUE	3	12	1	85.5291				N	N	N
A5	Azo20-2	GAPDH	UNKNOWN	SYBR	None				15.2164	15.1871	0.122641							TRUE	0.0374506	TRUE	3	12	1	85.7129				N	N	N
A6	Azo20-3	GAPDH	UNKNOWN	SYBR	None				15.623	15.6178	0.0239819							TRUE	0.0374506	TRUE	3	13	1	85.7129				N	N	N
A7	Cd15-1	GAPDH	UNKNOWN	SYBR	None				15.5351	15.5858	0.047112							TRUE	0.0374506	TRUE	3	13	1	85.8967				N	N	N
A8	Cd15-2	GAPDH	UNKNOWN	SYBR	None				15.4489	15.358	0.10609							TRUE	0.0374506	TRUE	3	13	1	85.7129				N	N	N
A9	Cd15-3	GAPDH	UNKNOWN	SYBR	None				15.5848	15.5405	0.0612816							TRUE	0.0374506	TRUE	3	13	1	85.5291				N	N	N
A10	Azo20+Cd15-1	GAPDH	UNKNOWN	SYBR	None				15.4237	15.4387	0.0222073							TRUE	0.0374506	TRUE	3	13	1	85.5291				N	N	N
A11	Azo20+Cd15-2	GAPDH	UNKNOWN	SYBR	None				15.3462	15.356	0.0331821							TRUE	0.0374506	TRUE	3	13	1	85.3453				N	N	N
A12	Azo20+Cd15-3	GAPDH	UNKNOWN	SYBR	None				15.1872	15.1303	0.158686							TRUE	0.0374506	TRUE	3	13	1	85.1615				N	N	N
B1	0-1	GAPDH	UNKNOWN	SYBR	None				14.9605	14.924	0.0435895							TRUE	0.0374506	TRUE	3	12	1	85.5291				N	N	N
B2	0-2	GAPDH	UNKNOWN	SYBR	None				15.1066	15.0823	0.0594012							TRUE	0.0374506	TRUE	3	13	1	85.7129				N	N	N
B3	0-3	GAPDH	UNKNOWN	SYBR	None				14.406	14.5141	0.0958075							TRUE	0.0374506	TRUE	3	12	1	85.7129				N	N	N
B4	Azo20-1	GAPDH	UNKNOWN	SYBR	None				15.2071	15.1738	0.107116							TRUE	0.0374506	TRUE	3	13	1	85.7129				N	N	N
B5	Azo20-2	GAPDH	UNKNOWN	SYBR	None				15.2924	15.1871	0.122641							TRUE	0.0374506	TRUE	3	13	1	85.8967				N	N	N
B6	Azo20-3	GAPDH	UNKNOWN	SYBR	None				15.6387	15.6178	0.0239819							TRUE	0.0374506	TRUE	3	13	1	85.8967				N	N	N
B7	Cd15-1	GAPDH	UNKNOWN	SYBR	None				15.6281	15.5858	0.047112							TRUE	0.0374506	TRUE	3	13	1	85.8967				N	N	N
B8	Cd15-2	GAPDH	UNKNOWN	SYBR	None				15.2414	15.358	0.10609							TRUE	0.0374506	TRUE	3	12	1	85.8967				N	N	N
B9	Cd15-3	GAPDH	UNKNOWN	SYBR	None				15.4705	15.5405	0.0612816							TRUE	0.0374506	TRUE	3	13	1	85.7129				N	N	N
B10	Azo20+Cd15-1	GAPDH	UNKNOWN	SYBR	None				15.4282	15.4387	0.0222073							TRUE	0.0374506	TRUE	3	13	1	85.7129				N	N	N
B11	Azo20+Cd15-2	GAPDH	UNKNOWN	SYBR	None				15.3288	15.356	0.0331821							TRUE	0.0374506	TRUE	3	13	1	85.5291				N	N	N
B12	Azo20+Cd15-3	GAPDH	UNKNOWN	SYBR	None				15.2526	15.1303	0.158686							TRUE	0.0374506	TRUE	3	13	1	85.3453				N	N	N
C1	0-1	GAPDH	UNKNOWN	SYBR	None				14.8757	14.924	0.0435895							TRUE	0.0374506	TRUE	3	12	1	85.7129				N	N	N
C2	0-2	GAPDH	UNKNOWN	SYBR	None				15.0146	15.0823	0.0594012							TRUE	0.0374506	TRUE	3	12	1	85.7129				N	N	N
C3	0-3	GAPDH	UNKNOWN	SYBR	None				14.5477	14.5141	0.0958075							TRUE	0.0374506	TRUE	3	12	1	85.8967				N	N	N
C4	Azo20-1	GAPDH	UNKNOWN	SYBR	None				15.2602	15.1738	0.107116							TRUE	0.0374506	TRUE	3	13	1	85.8967				N	N	N
C5	Azo20-2	GAPDH	UNKNOWN	SYBR	None				15.0524	15.1871	0.122641							TRUE	0.0374506	TRUE	3	13	1	85.8967				N	N	N
C6	Azo20-3	GAPDH	UNKNOWN	SYBR	None				15.5916	15.6178	0.0239819							TRUE	0.0374506	TRUE	3	13	1	85.8967				N	N	N
C7	Cd15-1	GAPDH	UNKNOWN	SYBR	None				15.5943	15.5858	0.047112							TRUE	0.0374506	TRUE	3	13	1	86.0805				N	N	N
C8	Cd15-2	GAPDH	UNKNOWN	SYBR	None				15.3836	15.358	0.10609							TRUE	0.0374506	TRUE	3	13	1	85.8967				N	N	N
C9	Cd15-3	GAPDH	UNKNOWN	SYBR	None				15.5661	15.5405	0.0612816							TRUE	0.0374506	TRUE	3	13	1	85.8967				N	N	N
C10	Azo20+Cd15-1	GAPDH	UNKNOWN	SYBR	None				15.4642	15.4387	0.0222073							TRUE	0.0374506	TRUE	3	13	1	85.7129				N	N	N
C11	Azo20+Cd15-2	GAPDH	UNKNOWN	SYBR	None				15.3929	15.356	0.0331821							TRUE	0.0374506	TRUE	3	13	1	85.5291				N	N	N
C12	Azo20+Cd15-3	GAPDH	UNKNOWN	SYBR	None				14.951	15.1303	0.158686							TRUE	0.0374506	TRUE	3	12	1	85.3453				N	N	N
D1	0-1	CHOP	UNKNOWN	SYBR	None	1	0.946021	1.05706	25.7994	25.7732	0.0243747		10.8492	0.0288339			0	TRUE	0.206906	TRUE	3	20	1	83.1397				N	N	N
D2	0-2	CHOP	UNKNOWN	SYBR	None	1.00713	0.936326	1.0833	25.8915	25.9213	0.0278636		10.839	0.0378809			-0.0102568	TRUE	0.206906	TRUE	3	20	1	83.1397				N	N	N
D3	0-3	CHOP	UNKNOWN	SYBR	None	1.16272	0.992611	1.36199	25.0354	25.1459	0.105302		10.6317	0.0821941			-0.217507	TRUE	0.206906	TRUE	3	20	1	83.3235				N	N	N
D4	Azo20-1	CHOP	UNKNOWN	SYBR	None	2.13179	1.87641	2.42193	24.8833	24.931	0.0414131		9.75717	0.0663047			-1.09207	TRUE	0.206906	TRUE	3	19	1	83.3235				N	N	N
D5	Azo20-2	CHOP	UNKNOWN	SYBR	None	2.18717	1.90111	2.51628	24.8982	24.9072	0.0295722		9.72018	0.0728361			-1.12907	TRUE	0.206906	TRUE	3	20	1	83.3235				N	N	N
D6	Azo20-3	CHOP	UNKNOWN	SYBR	None	2.93015	2.828	3.03598	24.9128	24.9161	0.0210861		9.29827	0.0184369			-1.55097	TRUE	0.206906	TRUE	3	20	1	83.5073				N	N	N
D7	Cd15-1	CHOP	UNKNOWN	SYBR	None	15.1818	14.0217	16.4379	22.4644	22.5108	0.0538384		6.92497	0.0413042			-3.92427	TRUE	0.206906	TRUE	3	17	1	83.5073				N	N	N
D8	Cd15-2	CHOP	UNKNOWN	SYBR	None	13.4226	11.6646	15.4456	22.4064	22.4606	0.0686196		7.10265	0.0729467			-3.74659	TRUE	0.206906	TRUE	3	17	1	83.3235				N	N	N
D9	Cd15-3	CHOP	UNKNOWN	SYBR	None	11.642	10.4734	12.9411	22.8807	22.8484	0.0728655		7.30797	0.0549692			-3.54127	TRUE	0.206906	TRUE	3	18	1	83.3235				N	N	N
D10	Azo20+Cd15-1	CHOP	UNKNOWN	SYBR	None	9.93389	9.68654	10.1876	22.9713	22.9755	0.00467206		7.53688	0.0131021			-3.31236	TRUE	0.206906	TRUE	3	17	1	83.3235				N	N	N
D11	Azo20+Cd15-2	CHOP	UNKNOWN	SYBR	None	9.7032	9.29031	10.1344	22.9322	22.9268	0.0207493		7.57078	0.0225949			-3.27846	TRUE	0.206906	TRUE	3	18	1	83.1397				N	N	N
D12	Azo20+Cd15-3	CHOP	UNKNOWN	SYBR	None	9.0407	7.52071	10.8679	22.8211	22.8031	0.0475949		7.67281	0.0956496			-3.17643	TRUE	0.206906	TRUE	3	17	1	82.7721				N	N	N
E1	0-1	CHOP	UNKNOWN	SYBR	None	1	0.946021	1.05706	25.7513	25.7732	0.0243747		10.8492	0.0288339			0	TRUE	0.206906	TRUE	3	20	1	83.1397				N	N	N
E2	0-2	CHOP	UNKNOWN	SYBR	None	1.00713	0.936326	1.0833	25.9467	25.9213	0.0278636		10.839	0.0378809			-0.0102568	TRUE	0.206906	TRUE	3	20	1	83.3235				N	N	N
E3	0-3	CHOP	UNKNOWN	SYBR	None	1.16272	0.992611	1.36199	25.1571	25.1459	0.105302		10.6317	0.0821941			-0.217507	TRUE	0.206906	TRUE	3	20	1	83.3235				N	N	N
E4	Azo20-1	CHOP	UNKNOWN	SYBR	None	2.13179	1.87641	2.42193	24.9519	24.931	0.0414131		9.75717	0.0663047			-1.09207	TRUE	0.206906	TRUE	3	20	1	83.3235				N	N	N
E5	Azo20-2	CHOP	UNKNOWN	SYBR	None	2.18717	1.90111	2.51628	24.9403	24.9072	0.0295722		9.72018	0.0728361			-1.12907	TRUE	0.206906	TRUE	3	20	1	83.3235				N	N	N
E6	Azo20-3	CHOP	UNKNOWN	SYBR	None	2.93015	2.828	3.03598	24.8968	24.9161	0.0210861		9.29827	0.0184369			-1.55097	TRUE	0.206906	TRUE	3	19	1	83.5073				N	N	N
E7	Cd15-1	CHOP	UNKNOWN	SYBR	None	15.1818	14.0217	16.4379	22.4982	22.5108	0.0538384		6.92497	0.0413042			-3.92427	TRUE	0.206906	TRUE	3	17	1	83.5073				N	N	N
E8	Cd15-2	CHOP	UNKNOWN	SYBR	None	13.4226	11.6646	15.4456	22.4377	22.4606	0.0686196		7.10265	0.0729467			-3.74659	TRUE	0.206906	TRUE	3	17	1	83.3235				N	N	N
E9	Cd15-3	CHOP	UNKNOWN	SYBR	None	11.642	10.4734	12.9411	22.765	22.8484	0.0728655		7.30797	0.0549692			-3.54127	TRUE	0.206906	TRUE	3	17	1	83.3235				N	N	N
E10	Azo20+Cd15-1	CHOP	UNKNOWN	SYBR	None	9.93389	9.68654	10.1876	22.9748	22.9755	0.00467206		7.53688	0.0131021			-3.31236	TRUE	0.206906	TRUE	3	18	1	83.1397				N	N	N
E11	Azo20+Cd15-2	CHOP	UNKNOWN	SYBR	None	9.7032	9.29031	10.1344	22.9443	22.9268	0.0207493		7.57078	0.0225949			-3.27846	TRUE	0.206906	TRUE	3	17	1	83.1397				N	N	N
E12	Azo20+Cd15-3	CHOP	UNKNOWN	SYBR	None	9.0407	7.52071	10.8679	22.839	22.8031	0.0475949		7.67281	0.0956496			-3.17643	TRUE	0.206906	TRUE	3	17	1	82.7721				N	N	N
F1	0-1	CHOP	UNKNOWN	SYBR	None	1	0.946021	1.05706	25.7689	25.7732	0.0243747		10.8492	0.0288339			0	TRUE	0.206906	TRUE	3	20	1	82.9559				N	N	N
F2	0-2	CHOP	UNKNOWN	SYBR	None	1.00713	0.936326	1.0833	25.9255	25.9213	0.0278636		10.839	0.0378809			-0.0102568	TRUE	0.206906	TRUE	3	20	1	83.1397				N	N	N
F3	0-3	CHOP	UNKNOWN	SYBR	None	1.16272	0.992611	1.36199	25.2451	25.1459	0.105302		10.6317	0.0821941			-0.217507	TRUE	0.206906	TRUE	3	20	1	83.1397				N	N	N
F4	Azo20-1	CHOP	UNKNOWN	SYBR	None	2.13179	1.87641	2.42193	24.9577	24.931	0.0414131		9.75717	0.0663047			-1.09207	TRUE	0.206906	TRUE	3	20	1	83.3235				N	N	N
F5	Azo20-2	CHOP	UNKNOWN	SYBR	None	2.18717	1.90111	2.51628	24.8833	24.9072	0.0295722		9.72018	0.0728361			-1.12907	TRUE	0.206906	TRUE	3	19	1	83.3235				N	N	N
F6	Azo20-3	CHOP	UNKNOWN	SYBR	None	2.93015	2.828	3.03598	24.9386	24.9161	0.0210861		9.29827	0.0184369			-1.55097	TRUE	0.206906	TRUE	3	20	1	83.3235				N	N	N
F7	Cd15-1	CHOP	UNKNOWN	SYBR	None	15.1818	14.0217	16.4379	22.5698	22.5108	0.0538384		6.92497	0.0413042			-3.92427	TRUE	0.206906	TRUE	3	17	1	83.3235				N	N	N
F8	Cd15-2	CHOP	UNKNOWN	SYBR	None	13.4226	11.6646	15.4456	22.5378	22.4606	0.0686196		7.10265	0.0729467			-3.74659	TRUE	0.206906	TRUE	3	17	1	83.1397				N	N	N
F9	Cd15-3	CHOP	UNKNOWN	SYBR	None	11.642	10.4734	12.9411	22.8996	22.8484	0.0728655		7.30797	0.0549692			-3.54127	TRUE	0.206906	TRUE	3	18	1	83.1397				N	N	N
F10	Azo20+Cd15-1	CHOP	UNKNOWN	SYBR	None	9.93389	9.68654	10.1876	22.9805	22.9755	0.00467206		7.53688	0.0131021			-3.31236	TRUE	0.206906	TRUE	3	18	1	83.1397				N	N	N
F11	Azo20+Cd15-2	CHOP	UNKNOWN	SYBR	None	9.7032	9.29031	10.1344	22.9038	22.9268	0.0207493		7.57078	0.0225949			-3.27846	TRUE	0.206906	TRUE	3	17	1	82.9559				N	N	N
F12	Azo20+Cd15-3	CHOP	UNKNOWN	SYBR	None	9.0407	7.52071	10.8679	22.7491	22.8031	0.0475949		7.67281	0.0956496			-3.17643	TRUE	0.206906	TRUE	3	17	1	82.7721				N	N	N
G1	NTC	GAPDH	UNKNOWN	SYBR	None				Undetermined	37.0417								TRUE	0.0374506	TRUE	3	39	1	62.3704	86.0805	79.4637		Y	Y	Y
G2	NTC	GAPDH	UNKNOWN	SYBR	None				Undetermined	37.0417								TRUE	0.0374506	TRUE	3	39	1	62.3704	84.6101			Y	Y	Y
G3	NTC	GAPDH	UNKNOWN	SYBR	None				37.0417	37.0417								TRUE	0.0374506	TRUE	3	35	1	91.2268				N	N	N
G4	5.27Cd-3	GAPDH	UNKNOWN	SYBR	None				14.4632	14.4819	0.0231293							TRUE	0.0374506	TRUE	3	12	1	85.7129				N	N	N
G5	5.27Cd-3	GAPDH	UNKNOWN	SYBR	None				14.5078	14.4819	0.0231293							TRUE	0.0374506	TRUE	3	12	1	85.8967				N	N	N
G6	5.27Cd-3	GAPDH	UNKNOWN	SYBR	None				14.4748	14.4819	0.0231293							TRUE	0.0374506	TRUE	3	12	1	85.7129				N	N	N
G7	5.27Azo+Cd-1	GAPDH	UNKNOWN	SYBR	None				14.6982	14.7212	0.0328046							TRUE	0.0374506	TRUE	3	12	1	85.7129				N	N	N
G8	5.27Azo+Cd-1	GAPDH	UNKNOWN	SYBR	None				14.7587	14.7212	0.0328046							TRUE	0.0374506	TRUE	3	12	1	85.7129				N	N	N
G9	5.27Azo+Cd-1	GAPDH	UNKNOWN	SYBR	None				14.7066	14.7212	0.0328046							TRUE	0.0374506	TRUE	3	12	1	85.5291				N	N	N
G10	5.27Azo+Cd-3	GAPDH	UNKNOWN	SYBR	None				14.4457	14.457	0.0562517							TRUE	0.0374506	TRUE	3	12	1	85.5291				N	N	N
G11	5.27Azo+Cd-3	GAPDH	UNKNOWN	SYBR	None				14.4073	14.457	0.0562517							TRUE	0.0374506	TRUE	3	12	1	85.5291				N	N	N
G12	5.27Azo+Cd-3	GAPDH	UNKNOWN	SYBR	None				14.5181	14.457	0.0562517							TRUE	0.0374506	TRUE	3	12	1	85.3453				N	N	N
H1	NTC	CHOP	UNKNOWN	SYBR	None				Undetermined									TRUE	0.206906	TRUE	3	39	1	62.1866				Y	Y	N
H2	NTC	CHOP	UNKNOWN	SYBR	None				Undetermined									TRUE	0.206906	TRUE	3	35	1	75.2363	62.3704			N	N	Y
H3	NTC	CHOP	UNKNOWN	SYBR	None				Undetermined									TRUE	0.206906	TRUE	3	39	1	62.3704				N	Y	N
H4	5.27Cd-3	CHOP	UNKNOWN	SYBR	None	6.18518	5.38734	7.10117	22.8335	22.7023	0.122123		8.22043	0.0717614			-2.62882	TRUE	0.206906	TRUE	3	18	1	82.9559				N	N	N
H5	5.27Cd-3	CHOP	UNKNOWN	SYBR	None	6.18518	5.38734	7.10117	22.6817	22.7023	0.122123		8.22043	0.0717614			-2.62882	TRUE	0.206906	TRUE	3	17	1	82.9559				N	N	N
H6	5.27Cd-3	CHOP	UNKNOWN	SYBR	None	6.18518	5.38734	7.10117	22.5919	22.7023	0.122123		8.22043	0.0717614			-2.62882	TRUE	0.206906	TRUE	3	17	1	82.9559				N	N	N
H7	5.27Azo+Cd-1	CHOP	UNKNOWN	SYBR	None	6.92503	6.37994	7.5167	22.7289	22.7786	0.0660936		8.05742	0.0426009			-2.79182	TRUE	0.206906	TRUE	3	17	1	82.9559				N	N	N
H8	5.27Azo+Cd-1	CHOP	UNKNOWN	SYBR	None	6.92503	6.37994	7.5167	22.7533	22.7786	0.0660936		8.05742	0.0426009			-2.79182	TRUE	0.206906	TRUE	3	17	1	82.7721				N	N	N
H9	5.27Azo+Cd-1	CHOP	UNKNOWN	SYBR	None	6.92503	6.37994	7.5167	22.8536	22.7786	0.0660936		8.05742	0.0426009			-2.79182	TRUE	0.206906	TRUE	3	18	1	82.7721				N	N	N
H10	5.27Azo+Cd-3	CHOP	UNKNOWN	SYBR	None	6.31689	5.70817	6.99052	22.5647	22.647	0.0717802		8.19003	0.0526519			-2.65921	TRUE	0.206906	TRUE	3	17	1	82.7721				N	N	N
H11	5.27Azo+Cd-3	CHOP	UNKNOWN	SYBR	None	6.31689	5.70817	6.99052	22.6801	22.647	0.0717802		8.19003	0.0526519			-2.65921	TRUE	0.206906	TRUE	3	17	1	82.5883				N	N	N
H12	5.27Azo+Cd-3	CHOP	UNKNOWN	SYBR	None	6.31689	5.70817	6.99052	22.6964	22.647	0.0717802		8.19003	0.0526519			-2.65921	TRUE	0.206906	TRUE	3	17	1	82.4045				N	N	N
Analysis Type	Singleplex
Endogenous Control	GAPDH
RQ Min/Max Confidence Level	95.0
Reference Sample	0-1

## Sheet: Sheet1
	CHOP	GAPDH	ΔCt		ΔΔCt	2−ΔΔCt
Con	25.7732	14.924	10.8492	10.7733	0.0759198	0.948737		0.0217602
Con	25.9213	15.0823	10.839		0.0656678	0.955503
Con	25.1459	14.5141	10.6317		-0.141588	1.10312		0.000269482
Azo 20	24.931	15.1738	9.75717		-1.01615	2.02251
Azo 20	24.9072	15.1871	9.72018		-1.05314	2.07505		0.000475963
Azo 20	24.9161	15.6178	9.29827		-1.47505	2.77994		0.00663359
Cd15	22.5108	15.5858	6.92497		-3.84835	14.4035
Cd15	22.4606	15.358	7.10265		-3.67067	12.7345
Cd15	22.8484	15.5405	7.30797		-3.46535	11.0452
Azo20+Cd15	22.9755	15.4387	7.53688		-3.23644	9.42463
Azo20+Cd15	22.9268	15.356	7.57078		-3.20254	9.20578
Azo20+Cd15	22.8031	15.1303	7.67281		-3.10051	8.57724
