# Supplementary material for: Azoramide ameliorates cadmium-induced cytotoxicity by inhibiting endoplasmic reticulum stress and suppressing oxidative stress
Source: PeerJ. 2024 Jan 31;12:e16844. doi: 10.7717/peerj.16844 (PMC10838077; doi:10.7717/peerj.16844)
Supplement: Supplemental Information 1 — Files in .PZFX format can be accessed using GraphPad Prism software (version 9.0; San Diego, CA, USA) which can be downloaded from https://www.graphpad.com/. [file peerj-12-16844-s001.zip › Supplemental Files/Fig 3H/Fig 3H RPE CHOP.xls]

## Sheet: Results
Block Type	96alum
Chemistry	SYBR_GREEN
Experiment File Name	D:\center lab\20200603-RPE20200518yang-CHOP.eds
Experiment Run End Time	2020-06-03 09:51:14 AM CST
Instrument Type	sds7500
Passive Reference	ROX
Well	Sample Name	Target Name	Task	Reporter	Quencher	RQ	RQ Min	RQ Max	Cт	Cт Mean	Cт SD	ΔCт	ΔCт Mean	ΔCт SE	HK Control ΔCт Mean	HK Control ΔCт SE	ΔΔCт	Automatic Ct Threshold	Ct Threshold	Automatic Baseline	Baseline Start	Baseline End	Efficiency	Tm1	Tm2	Tm3	Comments	HIGHSD	NOAMP	EXPFAIL	MTP
A1	0-1	CHOP	UNKNOWN	SYBR	None	1	0.921506	1.08518	23.9517	23.9733	0.0189801		8.24281	0.0424768			0	TRUE	0.155084	TRUE	3	19	1	82.6542				N	N	N	N
A2	0-2	CHOP	UNKNOWN	SYBR	None	1.01556	0.938816	1.09857	23.9594	24.0321	0.0707129		8.22054	0.0408269			-0.0222686	TRUE	0.155084	TRUE	3	19	1	82.6542				N	N	N	N
A3	0-3	CHOP	UNKNOWN	SYBR	None	1.08016	0.971013	1.20157	23.6927	23.7827	0.0920168		8.13157	0.0553503			-0.11124	TRUE	0.155084	TRUE	3	19	1	82.6542				N	N	N	N
A4	Azo20-1	CHOP	UNKNOWN	SYBR	None	3.26684	2.979	3.58248	22.8904	22.9847	0.0819641		6.53491	0.0479267			-1.70789	TRUE	0.155084	TRUE	3	18	1	82.8385				N	N	N	N
A5	Azo20-2	CHOP	UNKNOWN	SYBR	None	3.2226	3.04752	3.40774	22.6305	22.6447	0.03939		6.55458	0.0290257			-1.68823	TRUE	0.155084	TRUE	3	18	1	83.0229				N	N	N	N
A6	Azo20-3	CHOP	UNKNOWN	SYBR	None	3.27439	3.05733	3.50687	22.8841	22.9475	0.0564201		6.53158	0.0356412			-1.71123	TRUE	0.155084	TRUE	3	18	1	83.0229				N	N	N	N
A7	Cd20-1	CHOP	UNKNOWN	SYBR	None	33.7829	31.88	35.7995	19.4135	19.427	0.0180455		3.16458	0.0301264			-5.07822	TRUE	0.155084	TRUE	3	15	1	83.0229				N	N	N	N
A8	Cd20-2	CHOP	UNKNOWN	SYBR	None	32.1745	30.1587	34.3252	19.5943	19.6586	0.0559072		3.23496	0.0336212			-5.00785	TRUE	0.155084	TRUE	3	14	1	83.0229				N	N	N	N
A9	Cd20-3	CHOP	UNKNOWN	SYBR	None	39.6464	38.0301	41.3314	19.7575	19.7411	0.0267726		2.93369	0.0216279			-5.30912	TRUE	0.155084	TRUE	3	15	1	83.0229				N	N	N	N
A10	Azo20+Cd20-1	CHOP	UNKNOWN	SYBR	None	28.4826	25.3767	31.9687	19.4142	19.5332	0.103182		3.4108	0.0599966			-4.83201	TRUE	0.155084	TRUE	3	15	1	82.8385				N	N	N	N
A11	Azo20+Cd20-2	CHOP	UNKNOWN	SYBR	None	30.125	29.0285	31.263	19.9129	19.9382	0.0241023		3.32991	0.0192661			-4.91289	TRUE	0.155084	TRUE	3	15	1	82.6542				N	N	N	N
A12	Azo20+Cd20-3	CHOP	UNKNOWN	SYBR	None	28.7598	27.5475	30.0256	19.9262	19.9341	0.00710366		3.39682	0.0223796			-4.84598	TRUE	0.155084	TRUE	3	15	1	82.4698				N	N	N	N
B1	0-1	CHOP	UNKNOWN	SYBR	None	1	0.921506	1.08518	23.9873	23.9733	0.0189801		8.24281	0.0424768			0	TRUE	0.155084	TRUE	3	19	1	82.6542				N	N	N	N
B2	0-2	CHOP	UNKNOWN	SYBR	None	1.01556	0.938816	1.09857	24.0363	24.0321	0.0707129		8.22054	0.0408269			-0.0222686	TRUE	0.155084	TRUE	3	19	1	82.8385				N	N	N	N
B3	0-3	CHOP	UNKNOWN	SYBR	None	1.08016	0.971013	1.20157	23.7788	23.7827	0.0920168		8.13157	0.0553503			-0.11124	TRUE	0.155084	TRUE	3	19	1	83.0229				N	N	N	N
B4	Azo20-1	CHOP	UNKNOWN	SYBR	None	3.26684	2.979	3.58248	23.0245	22.9847	0.0819641		6.53491	0.0479267			-1.70789	TRUE	0.155084	TRUE	3	18	1	83.0229				N	N	N	N
B5	Azo20-2	CHOP	UNKNOWN	SYBR	None	3.2226	3.04752	3.40774	22.6892	22.6447	0.03939		6.55458	0.0290257			-1.68823	TRUE	0.155084	TRUE	3	18	1	83.2073				N	N	N	N
B6	Azo20-3	CHOP	UNKNOWN	SYBR	None	3.27439	3.05733	3.50687	22.9921	22.9475	0.0564201		6.53158	0.0356412			-1.71123	TRUE	0.155084	TRUE	3	18	1	83.2073				N	N	N	N
B7	Cd20-1	CHOP	UNKNOWN	SYBR	None	33.7829	31.88	35.7995	19.4475	19.427	0.0180455		3.16458	0.0301264			-5.07822	TRUE	0.155084	TRUE	3	15	1	83.2073				N	N	N	N
B8	Cd20-2	CHOP	UNKNOWN	SYBR	None	32.1745	30.1587	34.3252	19.695	19.6586	0.0559072		3.23496	0.0336212			-5.00785	TRUE	0.155084	TRUE	3	15	1	83.2073				N	N	N	N
B9	Cd20-3	CHOP	UNKNOWN	SYBR	None	39.6464	38.0301	41.3314	19.7102	19.7411	0.0267726		2.93369	0.0216279			-5.30912	TRUE	0.155084	TRUE	3	15	1	83.2073				N	N	N	N
B10	Azo20+Cd20-1	CHOP	UNKNOWN	SYBR	None	28.4826	25.3767	31.9687	19.5979	19.5332	0.103182		3.4108	0.0599966			-4.83201	TRUE	0.155084	TRUE	3	15	1	83.0229				N	N	N	N
B11	Azo20+Cd20-2	CHOP	UNKNOWN	SYBR	None	30.125	29.0285	31.263	19.961	19.9382	0.0241023		3.32991	0.0192661			-4.91289	TRUE	0.155084	TRUE	3	15	1	82.8385				N	N	N	N
B12	Azo20+Cd20-3	CHOP	UNKNOWN	SYBR	None	28.7598	27.5475	30.0256	19.9362	19.9341	0.00710366		3.39682	0.0223796			-4.84598	TRUE	0.155084	TRUE	3	15	1	82.6542				N	N	N	N
C1	0-1	CHOP	UNKNOWN	SYBR	None	1	0.921506	1.08518	23.9809	23.9733	0.0189801		8.24281	0.0424768			0	TRUE	0.155084	TRUE	3	19	1	82.8385				N	N	N	N
C2	0-2	CHOP	UNKNOWN	SYBR	None	1.01556	0.938816	1.09857	24.1006	24.0321	0.0707129		8.22054	0.0408269			-0.0222686	TRUE	0.155084	TRUE	3	19	1	83.0229				N	N	N	N
C3	0-3	CHOP	UNKNOWN	SYBR	None	1.08016	0.971013	1.20157	23.8766	23.7827	0.0920168		8.13157	0.0553503			-0.11124	TRUE	0.155084	TRUE	3	19	1	83.0229				N	N	N	N
C4	Azo20-1	CHOP	UNKNOWN	SYBR	None	3.26684	2.979	3.58248	23.0391	22.9847	0.0819641		6.53491	0.0479267			-1.70789	TRUE	0.155084	TRUE	3	18	1	83.2073				N	N	N	N
C5	Azo20-2	CHOP	UNKNOWN	SYBR	None	3.2226	3.04752	3.40774	22.6143	22.6447	0.03939		6.55458	0.0290257			-1.68823	TRUE	0.155084	TRUE	3	18	1	83.2073				N	N	N	N
C6	Azo20-3	CHOP	UNKNOWN	SYBR	None	3.27439	3.05733	3.50687	22.9664	22.9475	0.0564201		6.53158	0.0356412			-1.71123	TRUE	0.155084	TRUE	3	18	1	83.2073				N	N	N	N
C7	Cd20-1	CHOP	UNKNOWN	SYBR	None	33.7829	31.88	35.7995	19.42	19.427	0.0180455		3.16458	0.0301264			-5.07822	TRUE	0.155084	TRUE	3	15	1	83.3916				N	N	N	N
C8	Cd20-2	CHOP	UNKNOWN	SYBR	None	32.1745	30.1587	34.3252	19.6867	19.6586	0.0559072		3.23496	0.0336212			-5.00785	TRUE	0.155084	TRUE	3	15	1	83.3916				N	N	N	N
C9	Cd20-3	CHOP	UNKNOWN	SYBR	None	39.6464	38.0301	41.3314	19.7555	19.7411	0.0267726		2.93369	0.0216279			-5.30912	TRUE	0.155084	TRUE	3	15	1	83.2073				N	N	N	N
C10	Azo20+Cd20-1	CHOP	UNKNOWN	SYBR	None	28.4826	25.3767	31.9687	19.5874	19.5332	0.103182		3.4108	0.0599966			-4.83201	TRUE	0.155084	TRUE	3	15	1	83.2073				N	N	N	N
C11	Azo20+Cd20-2	CHOP	UNKNOWN	SYBR	None	30.125	29.0285	31.263	19.9405	19.9382	0.0241023		3.32991	0.0192661			-4.91289	TRUE	0.155084	TRUE	3	15	1	83.0229				N	N	N	N
C12	Azo20+Cd20-3	CHOP	UNKNOWN	SYBR	None	28.7598	27.5475	30.0256	19.9399	19.9341	0.00710366		3.39682	0.0223796			-4.84598	TRUE	0.155084	TRUE	3	15	1	82.6542				N	N	N	N
D1	0-1	GAPDH	UNKNOWN	SYBR	None				15.6813	15.7305	0.0710815							TRUE	0.132637	TRUE	3	11	1	85.7883				N	N	N	N
D2	0-2	GAPDH	UNKNOWN	SYBR	None				15.8111	15.8115	0.000425215							TRUE	0.132637	TRUE	3	11	1	85.7883				N	N	N	N
D3	0-3	GAPDH	UNKNOWN	SYBR	None				15.6286	15.6511	0.0269053							TRUE	0.132637	TRUE	3	11	1	85.7883				N	N	N	N
D4	Azo20-1	GAPDH	UNKNOWN	SYBR	None				16.4348	16.4498	0.0131455							TRUE	0.132637	TRUE	3	12	1	85.7883				N	N	N	N
D5	Azo20-2	GAPDH	UNKNOWN	SYBR	None				16.0605	16.0901	0.0312395							TRUE	0.132637	TRUE	3	11	1	85.9726				N	N	N	N
D6	Azo20-3	GAPDH	UNKNOWN	SYBR	None				16.4445	16.416	0.0250532							TRUE	0.132637	TRUE	3	12	1	85.9726				N	N	N	N
D7	Cd20-1	GAPDH	UNKNOWN	SYBR	None				16.2349	16.2624	0.0489609							TRUE	0.132637	TRUE	3	12	1	85.9726				N	N	N	N
D8	Cd20-2	GAPDH	UNKNOWN	SYBR	None				16.4416	16.4237	0.0162952							TRUE	0.132637	TRUE	3	12	1	85.7883				N	N	N	N
D9	Cd20-3	GAPDH	UNKNOWN	SYBR	None				16.8077	16.8074	0.0262017							TRUE	0.132637	TRUE	3	12	1	85.7883				N	N	N	N
D10	Azo20+Cd20-1	GAPDH	UNKNOWN	SYBR	None				16.1197	16.1224	0.0123396							TRUE	0.132637	TRUE	3	12	1	85.7883				N	N	N	N
D11	Azo20+Cd20-2	GAPDH	UNKNOWN	SYBR	None				16.629	16.6082	0.0230786							TRUE	0.132637	TRUE	3	12	1	85.6039				N	N	N	N
D12	Azo20+Cd20-3	GAPDH	UNKNOWN	SYBR	None				16.5691	16.5373	0.0381061							TRUE	0.132637	TRUE	3	12	1	85.4196				N	N	N	N
E1	0-1	GAPDH	UNKNOWN	SYBR	None				15.812	15.7305	0.0710815							TRUE	0.132637	TRUE	3	12	1	85.7883				N	N	N	N
E2	0-2	GAPDH	UNKNOWN	SYBR	None				15.8119	15.8115	0.000425215							TRUE	0.132637	TRUE	3	11	1	85.7883				N	N	N	N
E3	0-3	GAPDH	UNKNOWN	SYBR	None				15.6809	15.6511	0.0269053							TRUE	0.132637	TRUE	3	11	1	85.7883				N	N	N	N
E4	Azo20-1	GAPDH	UNKNOWN	SYBR	None				16.4596	16.4498	0.0131455							TRUE	0.132637	TRUE	3	12	1	85.7883				N	N	N	N
E5	Azo20-2	GAPDH	UNKNOWN	SYBR	None				16.1227	16.0901	0.0312395							TRUE	0.132637	TRUE	3	12	1	85.7883				N	N	N	N
E6	Azo20-3	GAPDH	UNKNOWN	SYBR	None				16.3975	16.416	0.0250532							TRUE	0.132637	TRUE	3	12	1	85.9726				N	N	N	N
E7	Cd20-1	GAPDH	UNKNOWN	SYBR	None				16.3189	16.2624	0.0489609							TRUE	0.132637	TRUE	3	12	1	85.9726				N	N	N	N
E8	Cd20-2	GAPDH	UNKNOWN	SYBR	None				16.4098	16.4237	0.0162952							TRUE	0.132637	TRUE	3	12	1	85.7883				N	N	N	N
E9	Cd20-3	GAPDH	UNKNOWN	SYBR	None				16.8334	16.8074	0.0262017							TRUE	0.132637	TRUE	3	13	1	85.7883				N	N	N	N
E10	Azo20+Cd20-1	GAPDH	UNKNOWN	SYBR	None				16.1358	16.1224	0.0123396							TRUE	0.132637	TRUE	3	12	1	85.7883				N	N	N	N
E11	Azo20+Cd20-2	GAPDH	UNKNOWN	SYBR	None				16.6124	16.6082	0.0230786							TRUE	0.132637	TRUE	3	12	1	85.6039				N	N	N	N
E12	Azo20+Cd20-3	GAPDH	UNKNOWN	SYBR	None				16.5476	16.5373	0.0381061							TRUE	0.132637	TRUE	3	12	1	85.4196				N	N	N	N
F1	0-1	GAPDH	UNKNOWN	SYBR	None				15.6982	15.7305	0.0710815							TRUE	0.132637	TRUE	3	11	1	85.6039				N	N	N	N
F2	0-2	GAPDH	UNKNOWN	SYBR	None				15.8116	15.8115	0.000425215							TRUE	0.132637	TRUE	3	11	1	85.7883				N	N	N	N
F3	0-3	GAPDH	UNKNOWN	SYBR	None				15.6439	15.6511	0.0269053							TRUE	0.132637	TRUE	3	11	1	85.7883				N	N	N	N
F4	Azo20-1	GAPDH	UNKNOWN	SYBR	None				16.4549	16.4498	0.0131455							TRUE	0.132637	TRUE	3	12	1	85.7883				N	N	N	N
F5	Azo20-2	GAPDH	UNKNOWN	SYBR	None				16.087	16.0901	0.0312395							TRUE	0.132637	TRUE	3	12	1	85.7883				N	N	N	N
F6	Azo20-3	GAPDH	UNKNOWN	SYBR	None				16.4059	16.416	0.0250532							TRUE	0.132637	TRUE	3	12	1	85.7883				N	N	N	N
F7	Cd20-1	GAPDH	UNKNOWN	SYBR	None				16.2333	16.2624	0.0489609							TRUE	0.132637	TRUE	3	12	1	85.7883				N	N	N	N
F8	Cd20-2	GAPDH	UNKNOWN	SYBR	None				16.4196	16.4237	0.0162952							TRUE	0.132637	TRUE	3	12	1	85.7883				N	N	N	N
F9	Cd20-3	GAPDH	UNKNOWN	SYBR	None				16.781	16.8074	0.0262017							TRUE	0.132637	TRUE	3	12	1	85.6039				N	N	N	N
F10	Azo20+Cd20-1	GAPDH	UNKNOWN	SYBR	None				16.1116	16.1224	0.0123396							TRUE	0.132637	TRUE	3	12	1	85.6039				N	N	N	N
F11	Azo20+Cd20-2	GAPDH	UNKNOWN	SYBR	None				16.5834	16.6082	0.0230786							TRUE	0.132637	TRUE	3	12	1	85.4196				N	N	N	N
F12	Azo20+Cd20-3	GAPDH	UNKNOWN	SYBR	None				16.4951	16.5373	0.0381061							TRUE	0.132637	TRUE	3	12	1	85.2352				N	N	N	N
G1	NTC	CHOP	UNKNOWN	SYBR	None	356.246			35.9244	35.7039	0.922862		-0.233924				-8.47673	TRUE	0.155084	TRUE	3	31	1	77.3078				Y	N	N	N
G2	NTC	CHOP	UNKNOWN	SYBR	None	356.246			34.6908	35.7039	0.922862		-0.233924				-8.47673	TRUE	0.155084	TRUE	3	30	1	77.8609				Y	N	N	N
G3	NTC	CHOP	UNKNOWN	SYBR	None	356.246			36.4965	35.7039	0.922862		-0.233924				-8.47673	TRUE	0.155084	TRUE	3	32	1	76.5704				Y	N	N	N
H1	NTC	GAPDH	UNKNOWN	SYBR	None				Undetermined	35.9378								TRUE	0.132637	TRUE	3	39	1	62.9279	88.5536	92.0564		N	Y	Y	Y
H2	NTC	GAPDH	UNKNOWN	SYBR	None				Undetermined	35.9378								TRUE	0.132637	TRUE	3	39	1	91.5034	88.0006	82.8385		N	Y	Y	Y
H3	NTC	GAPDH	UNKNOWN	SYBR	None				35.9378	35.9378								TRUE	0.132637	TRUE	3	32	1	84.1291				N	N	N	N
Analysis Type	Singleplex
Endogenous Control	GAPDH
RQ Min/Max Confidence Level	95.0
Reference Sample	0-1

## Sheet: Sheet1
	CHOP				GAPDH				ΔCt		ΔΔCt	2−ΔΔCt
0-1	23.9517	23.9873	23.9809	23.9733	15.6813	15.812	15.6982	15.7305	8.24281	8.1983	0.0445029	0.969624
0-2	23.9594	24.0363	24.1006	24.0321	15.8111	15.8119	15.8116	15.8115	8.22054		0.0222343	0.984707
0-3	23.6927	23.7788	23.8766	23.7827	15.6286	15.6809	15.6439	15.6511	8.13157		-0.0667372	1.04735
Azo20-1	22.8904	23.0245	23.0391	22.9847	16.4348	16.4596	16.4549	16.4498	6.53491		-1.66339	3.1676
Azo20-2	22.6305	22.6892	22.6143	22.6447	16.0605	16.1227	16.087	16.0901	6.55458		-1.64372	3.12471
Azo20-3	22.8841	22.9921	22.9664	22.9475	16.4445	16.3975	16.4059	16.416	6.53158		-1.66672	3.17493
Cd20-1	19.4135	19.4475	19.42	19.427	16.2349	16.3189	16.2333	16.2624	3.16458		-5.03372	32.7568
Cd20-2	19.5943	19.695	19.6867	19.6586	16.4416	16.4098	16.4196	16.4237	3.23496		-4.96334	31.1972
Cd20-3	19.7575	19.7102	19.7555	19.7411	16.8077	16.8334	16.781	16.8074	2.93369		-5.26461	38.4421
Azo20+Cd20-1	19.4142	19.5979	19.5874	19.5332	16.1197	16.1358	16.1116	16.1224	3.4108		-4.78751	27.6174
Azo20+Cd20-2	19.9129	19.961	19.9405	19.9382	16.629	16.6124	16.5834	16.6082	3.32991		-4.86839	29.21
Azo20+Cd20-3	19.9262	19.9362	19.9399	19.9341	16.5691	16.5476	16.4951	16.5373	3.39682		-4.80148	27.8862
							32.7568	27.6174	9.00066e-05
							33.6348	27.5966
							32.6158	27.8862
