# Supplementary material for: Azoramide ameliorates cadmium-induced cytotoxicity by inhibiting endoplasmic reticulum stress and suppressing oxidative stress
Source: PeerJ. 2024 Jan 31;12:e16844. doi: 10.7717/peerj.16844 (PMC10838077; doi:10.7717/peerj.16844)
Supplement: Supplemental Information 1 — Files in .PZFX format can be accessed using GraphPad Prism software (version 9.0; San Diego, CA, USA) which can be downloaded from https://www.graphpad.com/. [file peerj-12-16844-s001.zip › Supplemental Files/Fig 4A/Fig 4A HK-2 MitoSOX.xlsx]

## Sheet: Sheet1
HK-2	20210108-sample	20210113-sample			20210115 sample
	mean fluorescence intensity
Con	37709.1	98789.5	46482.8	61325.9	62891.1
Azo20	37223.3	101884	64247.4	66553.8	48859.1
Cd20	189794	237734	254812	235268	348374
Azo20 Azo20+Cd20	109896	154924	149351	174869	183835
	Relative fold change
Con	1	1	1	1	1
Azo20	0.987117	1.03132	1.38218	1.08525	0.776884
Cd20	5.0331	2.40647	5.48185	3.83636	5.53932
Azo20 Azo20+Cd20	2.9143	1.56822	3.21304	2.85147	2.92307
