# Supplementary material for: Azoramide ameliorates cadmium-induced cytotoxicity by inhibiting endoplasmic reticulum stress and suppressing oxidative stress
Source: PeerJ. 2024 Jan 31;12:e16844. doi: 10.7717/peerj.16844 (PMC10838077; doi:10.7717/peerj.16844)
Supplement: Supplemental Information 1 — Files in .PZFX format can be accessed using GraphPad Prism software (version 9.0; San Diego, CA, USA) which can be downloaded from https://www.graphpad.com/. [file peerj-12-16844-s001.zip › Supplemental Files/Fig 4B/Fig 4B RPE MitoSOX.xlsx]

## Sheet: Sheet2
RPE MitoSOX
	20220728 sample
	Con.	Azo20	Cd20	Azo20+Cd20
mean fluorescence intensity	11340.8	10802.4	34473.8	24740.3
mean fluorescence intensity	11137.5	11000.2	35667.3	23745.5
mean fluorescence intensity	10719.5	10497.6	30607.8	22447.2
	Con.	Azo20	Cd20	Azo20+Cd20
Relative fold change	1	0.952525	3.0398	2.18153
Relative fold change	1	0.987672	3.20245	2.13203
Relative fold change	1	0.979299	2.85534	2.09405
