# Supplementary material for: Azoramide ameliorates cadmium-induced cytotoxicity by inhibiting endoplasmic reticulum stress and suppressing oxidative stress
Source: PeerJ. 2024 Jan 31;12:e16844. doi: 10.7717/peerj.16844 (PMC10838077; doi:10.7717/peerj.16844)
Supplement: Supplemental Information 1 — Files in .PZFX format can be accessed using GraphPad Prism software (version 9.0; San Diego, CA, USA) which can be downloaded from https://www.graphpad.com/. [file peerj-12-16844-s001.zip › Supplemental Files/Fig 4C/Fig 4C HK-2 Nrf2 densitometric analysis.xlsx]

## Sheet: Sheet1
23.10.3 1
Nrf2-2+Nrf2-m
	Band No.	Band Label	molecular weight(KDa)	Relative Front	Volume(Int)	Abs. Quant.	Rel. Quant.	Band %	Lane %		Nrf2 Volume(Int)/GAPDH Volume(Int)	Relavtive fold change
Lane 1	Con.		Not Applicable	0.185022	157066	Not Applicable	Not Applicable	100	0.4588		0.0465191	1
Lane 2	Cd20		Not Applicable	0.189427	1674634	Not Applicable	Not Applicable	100	3.6784		0.33699	7.24413
Lane 3	Azo20		Not Applicable	0.180617	344084	Not Applicable	Not Applicable	100	0.788308		0.0759507	1.63268
Lane 4	Azo20+Cd20		Not Applicable	0.185022	630266	Not Applicable	Not Applicable	100	2.04532		0.131396	2.82455
Lane 5	Con.		Not Applicable	0.211454	382902	Not Applicable	Not Applicable	100	0.816741		0.086674	1
Lane 6	Cd20		Not Applicable	0.193833	2224872	Not Applicable	Not Applicable	100	7.10095		0.567514	6.54768
Lane 7	Azo20		Not Applicable	0.185022	323596	Not Applicable	Not Applicable	100	1.03741		0.0790887	0.912486
Lane 8	Azo20+Cd20		Not Applicable	0.180617	385996	Not Applicable	Not Applicable	100	1.11243		0.113486	1.30934
3-GAPDH-1+3-GAPDH-M
	Band No.	Band Label	molecular weight(KDa)	Relative Front	Volume(Int)	Abs. Quant.	Rel. Quant.	Band %	Lane %
Lane 1	Con.		Not Applicable	0.863436	3376380	Not Applicable	Not Applicable	100	17.2015
Lane 2	Cd20		Not Applicable	0.867841	4969384	Not Applicable	Not Applicable	100	22.903
Lane 3	Azo20		Not Applicable	0.872247	4530360	Not Applicable	Not Applicable	100	39.1317
Lane 4	Azo20+Cd20		Not Applicable	0.863436	4796708	Not Applicable	Not Applicable	100	14.0413
Lane 5	Con.		Not Applicable	0.867841	4417728	Not Applicable	Not Applicable	100	18.5002
Lane 6	Cd20		Not Applicable	0.867841	3920384	Not Applicable	Not Applicable	100	11.1512
Lane 7	Azo20		Not Applicable	0.863436	4091556	Not Applicable	Not Applicable	100	15.1359
Lane 8	Azo20+Cd20		Not Applicable	0.863436	3401272	Not Applicable	Not Applicable	100	14.1656
20.1.14 right
Nrf2
	Band No.	Band Label	molecular weight(KDa)	Relative Front	Volume(Int)	Abs. Quant.	Rel. Quant.	Band %	Lane %		Nrf2 Volume(Int)/GAPDH Volume(Int)	Relavtive fold change
Lane 1	Con.		Not Applicable	0.241228	1164870	Not Applicable	Not Applicable	100	36.6931		0.159033	1
Lane 2	Cd20		Not Applicable	0.241228	6773624	Not Applicable	Not Applicable	100	77.361		0.803854	5.05465
Lane 3	Azo20		Not Applicable	0.245614	1676636	Not Applicable	Not Applicable	100	49.3148		0.19532	1.22817
Lane 4	Azo20+Cd20		Not Applicable	0.245614	3458078	Not Applicable	Not Applicable	100	65.1854		0.435905	2.74098
gapdh-4-reprobing
	Band No.	Band Label	molecular weight(KDa)	Relative Front	Volume(Int)	Abs. Quant.	Rel. Quant.	Band %	Lane %
Lane 1	Con.		Not Applicable	0.61674	7324716	Not Applicable	Not Applicable	100	89.646
Lane 2	Cd20		Not Applicable	0.60793	8426432	Not Applicable	Not Applicable	100	82.4658
Lane 3	Azo20		Not Applicable	0.599119	8584044	Not Applicable	Not Applicable	100	82.9351
Lane 4	Azo20+Cd20		Not Applicable	0.585903	7933100	Not Applicable	Not Applicable	100	87.9301
