# Supplementary material for: Azoramide ameliorates cadmium-induced cytotoxicity by inhibiting endoplasmic reticulum stress and suppressing oxidative stress
Source: PeerJ. 2024 Jan 31;12:e16844. doi: 10.7717/peerj.16844 (PMC10838077; doi:10.7717/peerj.16844)
Supplement: Supplemental Information 1 — Files in .PZFX format can be accessed using GraphPad Prism software (version 9.0; San Diego, CA, USA) which can be downloaded from https://www.graphpad.com/. [file peerj-12-16844-s001.zip › Supplemental Files/Fig 4D/Fig 4D RPE Nrf2 densitometric analysis.xlsx]

## Sheet: Sheet1
23.10.1 RPE 2 middle
Nrf2-1+Nrf2-m
	Band No.	Band Label	molecular weight(KDa)	Relative Front	Volume(Int)	Abs. Quant.	Rel. Quant.	Band %	Lane %		Nrf2 Volume(Int)/GAPDH Volume(Int)	Relavtive fold change
Lane 1	Con.		Not Applicable	0.237885	553325	Not Applicable	Not Applicable	100	6.12589		0.13219	1
Lane 2	Cd20		Not Applicable	0.22467	1744075	Not Applicable	Not Applicable	100	8.89417		0.435214	3.29233
Lane 3	Azo20		Not Applicable	0.22467	665200	Not Applicable	Not Applicable	100	1.99543		0.144745	1.09497
Lane 4	Azo20+Cd20		Not Applicable	0.22467	1126650	Not Applicable	Not Applicable	100	4.31448		0.246856	1.86743
GAPDH-m+GAPDH
	Band No.	Band Label	molecular weight(KDa)	Relative Front	Volume(Int)	Abs. Quant.	Rel. Quant.	Band %	Lane %
Lane 1	Con.		Not Applicable	0.421818	4185825	Not Applicable	Not Applicable	100	32.6455
Lane 2	Cd20		Not Applicable	0.421818	4007400	Not Applicable	Not Applicable	100	18.9742
Lane 3	Azo20		Not Applicable	0.425455	4595675	Not Applicable	Not Applicable	100	26.6082
Lane 4	Azo20+Cd20		Not Applicable	0.425455	4564000	Not Applicable	Not Applicable	100	28.1796
23.10.3 RPE 1 right
Nrf2
	Band No.	Band Label	molecular weight(KDa)	Relative Front	Volume(Int)	Abs. Quant.	Rel. Quant.	Band %	Lane %		Nrf2 Volume(Int)/GAPDH Volume(Int)	Relavtive fold change
Lane 1	Con.		Not Applicable	0.247059	1930068	Not Applicable	Not Applicable	100	7.8369		0.277808	1
Lane 2	Cd20		Not Applicable	0.231373	4533956	Not Applicable	Not Applicable	100	17.2611		0.612147	2.20349
Lane 3	Azo20		Not Applicable	0.227451	2228520	Not Applicable	Not Applicable	100	8.86384		0.232567	0.837151
Lane 4	Azo20+Cd20		Not Applicable	0.223529	2973208	Not Applicable	Not Applicable	100	11.6801		0.260092	0.936229
GAPDH-2
	Band No.	Band Label	molecular weight(KDa)	Relative Front	Volume(Int)	Abs. Quant.	Rel. Quant.	Band %	Lane %
Lane 1	Con.		Not Applicable	0.294821	6947500	Not Applicable	Not Applicable	100	29.9262
Lane 2	Cd20		Not Applicable	0.298805	7406644	Not Applicable	Not Applicable	100	44.1883
Lane 3	Azo20		Not Applicable	0.298805	9582272	Not Applicable	Not Applicable	100	42.4649
Lane 4	Azo20+Cd20		Not Applicable	0.298805	11431392	Not Applicable	Not Applicable	100	41.7593
23.10.14 left
Nrf2-4
	Band No.	Band Label	molecular weight(KDa)	Relative Front	Volume(Int)	Abs. Quant.	Rel. Quant.	Band %	Lane %		Nrf2 Volume(Int)/GAPDH Volume(Int)	Relavtive fold change
Lane 1	Con.		Not Applicable	0.334802	2534208	Not Applicable	Not Applicable	100	10.7838		0.385361	1
Lane 2	Cd20		Not Applicable	0.343612	7142616	Not Applicable	Not Applicable	100	32.4606		1.40549	3.64719
Lane 3	Azo20		Not Applicable	0.330396	2659560	Not Applicable	Not Applicable	100	11.9276		0.361801	0.938863
Lane 4	Azo20+Cd20		Not Applicable	0.321586	3300820	Not Applicable	Not Applicable	100	18.0371		0.539597	1.40024
GAPDH-2
	Band No.	Band Label	molecular weight(KDa)	Relative Front	Volume(Int)	Abs. Quant.	Rel. Quant.	Band %	Lane %
Lane 1	Con.		Not Applicable	0.312775	6576192	Not Applicable	Not Applicable	100	61.7641
Lane 2	Cd20		Not Applicable	0.30837	5081952	Not Applicable	Not Applicable	100	74.6709
Lane 3	Azo20		Not Applicable	0.317181	7350888	Not Applicable	Not Applicable	100	65.5082
Lane 4	Azo20+Cd20		Not Applicable	0.312775	6117195	Not Applicable	Not Applicable	100	61.9343
