# Supplementary material for: Azoramide ameliorates cadmium-induced cytotoxicity by inhibiting endoplasmic reticulum stress and suppressing oxidative stress
Source: PeerJ. 2024 Jan 31;12:e16844. doi: 10.7717/peerj.16844 (PMC10838077; doi:10.7717/peerj.16844)
Supplement: Supplemental Information 1 — Files in .PZFX format can be accessed using GraphPad Prism software (version 9.0; San Diego, CA, USA) which can be downloaded from https://www.graphpad.com/. [file peerj-12-16844-s001.zip › Supplemental Files/Fig 4E/20200519 HK-2-HO-1_data.xls]

## Sheet: Results
Block Type	96alum
Chemistry	SYBR_GREEN
Experiment File Name	D:\Applied Biosystems\7500\experiments\20200519 HK-2-HO-1.eds
Experiment Run End Time	2020-05-19 15:34:29 PM CST
Instrument Type	sds7500
Passive Reference	ROX
Well	Sample Name	Target Name	Task	Reporter	Quencher	RQ	RQ Min	RQ Max	Cт	Cт Mean	Cт SD	ΔCт	ΔCт Mean	ΔCт SE	HK Control ΔCт Mean	HK Control ΔCт SE	ΔΔCт	Automatic Ct Threshold	Ct Threshold	Automatic Baseline	Baseline Start	Baseline End	Efficiency	Tm1	Tm2	Tm3	Comments	NOAMP	OUTLIERRG	EXPFAIL	MTP
A1	0-1	ho-1	UNKNOWN	SYBR	None				23.9923	23.8584	0.228807		6.94987	0.133187				TRUE	0.128503	TRUE	3	20	1	87.4508				N	N	N	N
A2	0-2	ho-1	UNKNOWN	SYBR	None				24.0715	24.414	0.313877		7.40121	0.181983				TRUE	0.128503	TRUE	3	20	1	87.4508				N	N	N	N
A3	0-3	ho-1	UNKNOWN	SYBR	None				23.9638	24.2083	0.211752		7.70694	0.123008				TRUE	0.128503	TRUE	3	20	1	87.4508				N	N	N	N
A4	Azo20-1	ho-1	UNKNOWN	SYBR	None				24.5403	24.6223	0.0755075		7.3519	0.0466928				TRUE	0.128503	TRUE	3	20	1	87.4508				N	N	N	N
A5	Azo20-2	ho-1	UNKNOWN	SYBR	None				23.6254	23.5646	0.168936		6.40802	0.0999142				TRUE	0.128503	TRUE	3	19	1	87.6346				N	N	N	N
A6	Azo20-3	ho-1	UNKNOWN	SYBR	None				23.9231	23.899	0.0284262		6.37635	0.0476845				TRUE	0.128503	TRUE	3	19	1	87.6346				N	N	N	N
A7	Cd15-1	ho-1	UNKNOWN	SYBR	None				17.0818	17.0243	0.0498162		-0.263975	0.0945088				TRUE	0.128503	TRUE	3	13	1	87.6346				N	N	N	N
A8	Cd15-2	ho-1	UNKNOWN	SYBR	None				15.7646	16.0821	0.295124		-1.32888	0.222701				TRUE	0.128503	TRUE	3	11	1	87.6346				N	N	N	N
A9	Cd15-3	ho-1	UNKNOWN	SYBR	None				16.0813	16.2539	0.170183		-1.30141	0.125179				TRUE	0.128503	TRUE	3	11	1	87.4508				N	N	N	N
A10	Azo20+Cd15-1	ho-1	UNKNOWN	SYBR	None				16.8353	16.9497	0.100149		-0.359578	0.0831946				TRUE	0.128503	TRUE	3	12	1	87.4508				N	N	N	N
A11	Azo20+Cd15-2	ho-1	UNKNOWN	SYBR	None				16.9943	17.041	0.0417753		-0.0578047	0.0452145				TRUE	0.128503	TRUE	3	12	1	87.267				N	N	N	N
A12	Azo20+Cd15-3	ho-1	UNKNOWN	SYBR	None				16.981	17.028	0.047295		-0.013188	0.0383498				TRUE	0.128503	TRUE	3	12	1	87.267				N	N	N	N
B1	0-1	ho-1	UNKNOWN	SYBR	None				23.5942	23.8584	0.228807		6.94987	0.133187				TRUE	0.128503	TRUE	3	19	1	87.4508				N	Y	N	N
B2	0-2	ho-1	UNKNOWN	SYBR	None				24.4828	24.414	0.313877		7.40121	0.181983				TRUE	0.128503	TRUE	3	20	1	87.6346				N	N	N	N
B3	0-3	ho-1	UNKNOWN	SYBR	None				24.3286	24.2083	0.211752		7.70694	0.123008				TRUE	0.128503	TRUE	3	20	1	87.6346				N	N	N	N
B4	Azo20-1	ho-1	UNKNOWN	SYBR	None				24.689	24.6223	0.0755075		7.3519	0.0466928				TRUE	0.128503	TRUE	3	20	1	87.6346				N	N	N	N
B5	Azo20-2	ho-1	UNKNOWN	SYBR	None				23.6948	23.5646	0.168936		6.40802	0.0999142				TRUE	0.128503	TRUE	3	19	1	87.8184				N	N	N	N
B6	Azo20-3	ho-1	UNKNOWN	SYBR	None				23.8677	23.899	0.0284262		6.37635	0.0476845				TRUE	0.128503	TRUE	3	19	1	87.8184				N	N	N	N
B7	Cd15-1	ho-1	UNKNOWN	SYBR	None				16.996	17.0243	0.0498162		-0.263975	0.0945088				TRUE	0.128503	TRUE	3	13	1	87.8184				N	N	N	N
B8	Cd15-2	ho-1	UNKNOWN	SYBR	None				16.1338	16.0821	0.295124		-1.32888	0.222701				TRUE	0.128503	TRUE	3	12	1	87.8184				N	N	N	N
B9	Cd15-3	ho-1	UNKNOWN	SYBR	None				16.2587	16.2539	0.170183		-1.30141	0.125179				TRUE	0.128503	TRUE	3	12	1	87.6346				N	N	N	N
B10	Azo20+Cd15-1	ho-1	UNKNOWN	SYBR	None				17.0218	16.9497	0.100149		-0.359578	0.0831946				TRUE	0.128503	TRUE	3	13	1	87.6346				N	N	N	N
B11	Azo20+Cd15-2	ho-1	UNKNOWN	SYBR	None				17.0538	17.041	0.0417753		-0.0578047	0.0452145				TRUE	0.128503	TRUE	3	13	1	87.4508				N	N	N	N
B12	Azo20+Cd15-3	ho-1	UNKNOWN	SYBR	None				17.0275	17.028	0.047295		-0.013188	0.0383498				TRUE	0.128503	TRUE	3	13	1	87.267				N	N	N	N
C1	0-1	ho-1	UNKNOWN	SYBR	None				23.9887	23.8584	0.228807		6.94987	0.133187				TRUE	0.128503	TRUE	3	19	1	87.6346				N	N	N	N
C2	0-2	ho-1	UNKNOWN	SYBR	None				24.6878	24.414	0.313877		7.40121	0.181983				TRUE	0.128503	TRUE	3	20	1	87.6346				N	N	N	N
C3	0-3	ho-1	UNKNOWN	SYBR	None				24.3325	24.2083	0.211752		7.70694	0.123008				TRUE	0.128503	TRUE	3	20	1	87.8184				N	N	N	N
C4	Azo20-1	ho-1	UNKNOWN	SYBR	None				24.6375	24.6223	0.0755075		7.3519	0.0466928				TRUE	0.128503	TRUE	3	20	1	87.8184				N	N	N	N
C5	Azo20-2	ho-1	UNKNOWN	SYBR	None				23.3737	23.5646	0.168936		6.40802	0.0999142				TRUE	0.128503	TRUE	3	19	1	87.8184				N	N	N	N
C6	Azo20-3	ho-1	UNKNOWN	SYBR	None				23.9063	23.899	0.0284262		6.37635	0.0476845				TRUE	0.128503	TRUE	3	19	1	87.8184				N	N	N	N
C7	Cd15-1	ho-1	UNKNOWN	SYBR	None				16.9951	17.0243	0.0498162		-0.263975	0.0945088				TRUE	0.128503	TRUE	3	12	1	88.0022				N	N	N	N
C8	Cd15-2	ho-1	UNKNOWN	SYBR	None				16.348	16.0821	0.295124		-1.32888	0.222701				TRUE	0.128503	TRUE	3	12	1	87.8184				N	N	N	N
C9	Cd15-3	ho-1	UNKNOWN	SYBR	None				16.4216	16.2539	0.170183		-1.30141	0.125179				TRUE	0.128503	TRUE	3	12	1	87.8184				N	N	N	N
C10	Azo20+Cd15-1	ho-1	UNKNOWN	SYBR	None				16.992	16.9497	0.100149		-0.359578	0.0831946				TRUE	0.128503	TRUE	3	13	1	87.6346				N	N	N	N
C11	Azo20+Cd15-2	ho-1	UNKNOWN	SYBR	None				17.0748	17.041	0.0417753		-0.0578047	0.0452145				TRUE	0.128503	TRUE	3	13	1	87.6346				N	N	N	N
C12	Azo20+Cd15-3	ho-1	UNKNOWN	SYBR	None				17.0756	17.028	0.047295		-0.013188	0.0383498				TRUE	0.128503	TRUE	3	12	1	87.4508				N	N	N	N
D1	0-1	GAPDH	UNKNOWN	SYBR	None				16.8768	16.9085	0.0293865							TRUE	0.149191	TRUE	3	12	1	85.7966				N	N	N	N
D2	0-2	GAPDH	UNKNOWN	SYBR	None				16.9795	17.0128	0.0288973							TRUE	0.149191	TRUE	3	12	1	85.7966				N	N	N	N
D3	0-3	GAPDH	UNKNOWN	SYBR	None				16.5049	16.5013	0.0235402							TRUE	0.149191	TRUE	3	12	1	85.7966				N	N	N	N
D4	Azo20-1	GAPDH	UNKNOWN	SYBR	None				17.2817	17.2704	0.0289701							TRUE	0.149191	TRUE	3	13	1	85.7966				N	N	N	N
D5	Azo20-2	GAPDH	UNKNOWN	SYBR	None				17.1999	17.1566	0.0375372							TRUE	0.149191	TRUE	3	13	1	85.7966				N	N	N	N
D6	Azo20-3	GAPDH	UNKNOWN	SYBR	None				17.4338	17.5227	0.077546							TRUE	0.149191	TRUE	3	13	1	85.9804				N	N	N	N
D7	Cd15-1	GAPDH	UNKNOWN	SYBR	None				17.1084	17.2883	0.15593							TRUE	0.149191	TRUE	3	13	1	85.9804				N	N	N	N
D8	Cd15-2	GAPDH	UNKNOWN	SYBR	None				17.1318	17.411	0.248373							TRUE	0.149191	TRUE	3	12	1	85.9804				N	N	N	N
D9	Cd15-3	GAPDH	UNKNOWN	SYBR	None				17.4052	17.5553	0.134341							TRUE	0.149191	TRUE	3	13	1	85.7966				N	N	N	N
D10	Azo20+Cd15-1	GAPDH	UNKNOWN	SYBR	None				17.3582	17.3093	0.103606							TRUE	0.149191	TRUE	3	13	1	85.7966				N	N	N	N
D11	Azo20+Cd15-2	GAPDH	UNKNOWN	SYBR	None				17.1694	17.0988	0.0662411							TRUE	0.149191	TRUE	3	12	1	85.6128				N	N	N	N
D12	Azo20+Cd15-3	GAPDH	UNKNOWN	SYBR	None				16.9999	17.0412	0.0466401							TRUE	0.149191	TRUE	3	12	1	85.429				N	N	N	N
E1	0-1	GAPDH	UNKNOWN	SYBR	None				16.9349	16.9085	0.0293865							TRUE	0.149191	TRUE	3	13	1	85.7966				N	N	N	N
E2	0-2	GAPDH	UNKNOWN	SYBR	None				17.0274	17.0128	0.0288973							TRUE	0.149191	TRUE	3	12	1	85.7966				N	N	N	N
E3	0-3	GAPDH	UNKNOWN	SYBR	None				16.4762	16.5013	0.0235402							TRUE	0.149191	TRUE	3	12	1	85.7966				N	N	N	N
E4	Azo20-1	GAPDH	UNKNOWN	SYBR	None				17.292	17.2704	0.0289701							TRUE	0.149191	TRUE	3	13	1	85.7966				N	N	N	N
E5	Azo20-2	GAPDH	UNKNOWN	SYBR	None				17.1331	17.1566	0.0375372							TRUE	0.149191	TRUE	3	13	1	85.7966				N	N	N	N
E6	Azo20-3	GAPDH	UNKNOWN	SYBR	None				17.5576	17.5227	0.077546							TRUE	0.149191	TRUE	3	13	1	85.9804				N	N	N	N
E7	Cd15-1	GAPDH	UNKNOWN	SYBR	None				17.3723	17.2883	0.15593							TRUE	0.149191	TRUE	3	13	1	86.1642				N	N	N	N
E8	Cd15-2	GAPDH	UNKNOWN	SYBR	None				17.4936	17.411	0.248373							TRUE	0.149191	TRUE	3	13	1	85.9804				N	N	N	N
E9	Cd15-3	GAPDH	UNKNOWN	SYBR	None				17.5964	17.5553	0.134341							TRUE	0.149191	TRUE	3	13	1	85.7966				N	N	N	N
E10	Azo20+Cd15-1	GAPDH	UNKNOWN	SYBR	None				17.3794	17.3093	0.103606							TRUE	0.149191	TRUE	3	13	1	85.6128				N	N	N	N
E11	Azo20+Cd15-2	GAPDH	UNKNOWN	SYBR	None				17.0888	17.0988	0.0662411							TRUE	0.149191	TRUE	3	13	1	85.6128				N	N	N	N
E12	Azo20+Cd15-3	GAPDH	UNKNOWN	SYBR	None				17.0918	17.0412	0.0466401							TRUE	0.149191	TRUE	3	13	1	85.2452				N	N	N	N
F1	0-1	GAPDH	UNKNOWN	SYBR	None				16.9138	16.9085	0.0293865							TRUE	0.149191	TRUE	3	12	1	85.6128				N	N	N	N
F2	0-2	GAPDH	UNKNOWN	SYBR	None				17.0315	17.0128	0.0288973							TRUE	0.149191	TRUE	3	12	1	85.7966				N	N	N	N
F3	0-3	GAPDH	UNKNOWN	SYBR	None				16.5229	16.5013	0.0235402							TRUE	0.149191	TRUE	3	12	1	85.7966				N	N	N	N
F4	Azo20-1	GAPDH	UNKNOWN	SYBR	None				17.2375	17.2704	0.0289701							TRUE	0.149191	TRUE	3	12	1	85.7966				N	N	N	N
F5	Azo20-2	GAPDH	UNKNOWN	SYBR	None				17.1368	17.1566	0.0375372							TRUE	0.149191	TRUE	3	13	1	85.7966				N	N	N	N
F6	Azo20-3	GAPDH	UNKNOWN	SYBR	None				17.5766	17.5227	0.077546							TRUE	0.149191	TRUE	3	13	1	85.7966				N	N	N	N
F7	Cd15-1	GAPDH	UNKNOWN	SYBR	None				17.3842	17.2883	0.15593							TRUE	0.149191	TRUE	3	13	1	85.9804				N	N	N	N
F8	Cd15-2	GAPDH	UNKNOWN	SYBR	None				17.6075	17.411	0.248373							TRUE	0.149191	TRUE	3	13	1	85.7966				N	N	N	N
F9	Cd15-3	GAPDH	UNKNOWN	SYBR	None				17.6643	17.5553	0.134341							TRUE	0.149191	TRUE	3	13	1	85.6128				N	N	N	N
F10	Azo20+Cd15-1	GAPDH	UNKNOWN	SYBR	None				17.1903	17.3093	0.103606							TRUE	0.149191	TRUE	3	13	1	85.6128				N	N	N	N
F11	Azo20+Cd15-2	GAPDH	UNKNOWN	SYBR	None				17.0381	17.0988	0.0662411							TRUE	0.149191	TRUE	3	12	1	85.429				N	N	N	N
F12	Azo20+Cd15-3	GAPDH	UNKNOWN	SYBR	None				17.0319	17.0412	0.0466401							TRUE	0.149191	TRUE	3	13	1	85.2452				N	N	N	N
G1	NTC	ho-1	UNKNOWN	SYBR	None				Undetermined	36.9634								TRUE	0.128503	TRUE	3	35	1	80.2827				N	N	N	N
G2	NTC	ho-1	UNKNOWN	SYBR	None				Undetermined	36.9634								TRUE	0.128503	TRUE	3	35	1	80.6503				N	N	N	N
G3	NTC	ho-1	UNKNOWN	SYBR	None				36.9634	36.9634								TRUE	0.128503	TRUE	3	33	1	84.8777	80.8341			N	N	N	Y
H1	NTC	GAPDH	UNKNOWN	SYBR	None				Undetermined									TRUE	0.149191	TRUE	3	39	1	88.9212	80.6503	72.1955		Y	N	Y	Y
H2	NTC	GAPDH	UNKNOWN	SYBR	None				Undetermined									TRUE	0.149191	TRUE	3	39	1	62.638	85.0614	91.4944		Y	N	Y	Y
H3	NTC	GAPDH	UNKNOWN	SYBR	None				Undetermined									TRUE	0.149191	TRUE	3	39	1	62.638				Y	N	Y	N
Analysis Type	Singleplex
Endogenous Control	GAPDH
RQ Min/Max Confidence Level	95.0
Reference Sample	NTC

## Sheet: Sheet1
5.18 sample
	HO-1	HO-1	HO-1	averge	GAPDH	GAPDH	GAPDH	averge	ΔCt		ΔΔCt	2−ΔΔCt
0-1	23.9923	23.5942	23.9887	23.8584	16.8768	16.9349	16.9138	16.9085	6.94987	7.35267	-0.402806	1.32208	0-1
0-2	24.0715	24.4828	24.6878	24.414	16.9795	17.0274	17.0315	17.0128	7.40121		0.048538	0.966916	0-2
0-3	23.9638	24.3286	24.3325	24.2083	16.5049	16.4762	16.5229	16.5013	7.70694		0.354268	0.782266	0-3
Azo20-1	24.5403	24.689	24.6375	24.6223	17.2817	17.292	17.2375	17.2704	7.3519		-0.000777139	1.00054	Azo20-1
Azo20-2	23.6254	23.6948	23.3737	23.5646	17.1999	17.1331	17.1368	17.1566	6.40802		-0.944655	1.92473	Azo20-2
Azo20-3	23.9231	23.8677	23.9063	23.899	17.4338	17.5576	17.5766	17.5227	6.37635		-0.976328	1.96745	Azo20-3
Cd15-1	17.0818	16.996	16.9951	17.0243	17.1084	17.3723	17.3842	17.2883	-0.263975		-7.61665	196.263	Cd15-1
Cd15-2	15.7646	16.1338	16.348	16.0821	17.1318	17.4936	17.6075	17.411	-1.32888		-8.68155	410.589	Cd15-2
Cd15-3	16.0813	16.2587	16.4216	16.2539	17.4052	17.5964	17.6643	17.5553	-1.30141		-8.65408	402.846	Cd15-3
Azo20+Cd15-1	16.8353	17.0218	16.992	16.9497	17.3582	17.3794	17.1903	17.3093	-0.359578		-7.71225	209.71	Azo20+Cd15-1
Azo20+Cd15-2	16.9943	17.0538	17.0748	17.041	17.1694	17.0888	17.0381	17.0988	-0.0578047		-7.41048	170.128	Azo20+Cd15-2
Azo20+Cd15-3	16.981	17.0275	17.0756	17.028	16.9999	17.0918	17.0319	17.0412	-0.013188		-7.36586	164.947	Azo20+Cd15-3
