# Supplementary material for: Azoramide ameliorates cadmium-induced cytotoxicity by inhibiting endoplasmic reticulum stress and suppressing oxidative stress
Source: PeerJ. 2024 Jan 31;12:e16844. doi: 10.7717/peerj.16844 (PMC10838077; doi:10.7717/peerj.16844)
Supplement: Supplemental Information 1 — Files in .PZFX format can be accessed using GraphPad Prism software (version 9.0; San Diego, CA, USA) which can be downloaded from https://www.graphpad.com/. [file peerj-12-16844-s001.zip › Supplemental Files/Fig 4E/20200604-HK-2-20200527yang-HO-1_data.xls]

## Sheet: Results
Block Type	96alum
Chemistry	SYBR_GREEN
Experiment File Name	D:\center lab\20200604-HK-2-20200527yang-HO-1.eds
Experiment Run End Time	2020-06-04 09:58:04 AM CST
Instrument Type	sds7500
Passive Reference	ROX
Well	Sample Name	Target Name	Task	Reporter	Quencher	RQ	RQ Min	RQ Max	Cт	Cт Mean	Cт SD	ΔCт	ΔCт Mean	ΔCт SE	HK Control ΔCт Mean	HK Control ΔCт SE	ΔΔCт	Automatic Ct Threshold	Ct Threshold	Automatic Baseline	Baseline Start	Baseline End	Efficiency	Tm1	Tm2	Tm3	Comments	HIGHSD	NOAMP	EXPFAIL	MTP
A1	0-1	HO-1	UNKNOWN	SYBR	None	1	0.936103	1.06826	24.0445	24.1059	0.0532041		8.13195	0.0343106			0	TRUE	0.174657	TRUE	3	19	1	87.4847				N	N	N	N
A2	0-2	HO-1	UNKNOWN	SYBR	None	0.932759	0.847731	1.02632	24.354	24.3888	0.0659781		8.23238	0.0496668			0.100423	TRUE	0.174657	TRUE	3	20	1	87.4847				N	N	N	N
A3	0-3	HO-1	UNKNOWN	SYBR	None	0.786096	0.707297	0.873674	24.1537	24.1922	0.0615981		8.47918	0.0548866			0.347223	TRUE	0.174657	TRUE	3	19	1	87.4847				N	N	N	N
A4	Azo20-1	HO-1	UNKNOWN	SYBR	None	0.710259	0.665945	0.757522	24.1166	24.1232	0.0572544		8.62554	0.0334756			0.493583	TRUE	0.174657	TRUE	3	19	1	87.6701				N	N	N	N
A5	Azo20-2	HO-1	UNKNOWN	SYBR	None	1.21937	1.09527	1.35754	23.9731	23.9016	0.0835867		7.84582	0.0557746			-0.286136	TRUE	0.174657	TRUE	3	19	1	87.6701				N	N	N	N
A6	Azo20-3	HO-1	UNKNOWN	SYBR	None	1.3138	1.23777	1.3945	23.5597	23.5981	0.0369296		7.73821	0.030977			-0.393746	TRUE	0.174657	TRUE	3	19	1	87.6701				N	N	N	N
A7	Cd15-1	HO-1	UNKNOWN	SYBR	None	203.404	178.301	232.04	16.8134	16.8639	0.0438502		0.463748	0.0684432			-7.6682	TRUE	0.174657	TRUE	3	12	1	87.6701				N	N	N	N
A8	Cd15-2	HO-1	UNKNOWN	SYBR	None	195.308	178.571	213.613	17.1589	17.1348	0.0226023		0.522345	0.0465531			-7.60961	TRUE	0.174657	TRUE	3	12	1	87.6701				N	N	N	N
A9	Cd15-3	HO-1	UNKNOWN	SYBR	None	302.173	272.799	334.711	17.2353	17.2003	0.0892206		-0.107281	0.053139			-8.23923	TRUE	0.174657	TRUE	3	12	1	87.6701				N	N	N	N
A10	Azo20+Cd15-1	HO-1	UNKNOWN	SYBR	None	198.959	190.231	208.088	16.7941	16.81	0.0228683		0.495626	0.0233107			-7.63633	TRUE	0.174657	TRUE	3	12	1	87.4847				N	N	N	N
A11	Azo20+Cd15-2	HO-1	UNKNOWN	SYBR	None	154.111	148.059	160.41	17.042	17.0657	0.0225112		0.864126	0.0208158			-7.26783	TRUE	0.174657	TRUE	3	12	1	87.4847				N	N	N	N
A12	Azo20+Cd15-3	HO-1	UNKNOWN	SYBR	None	203.814	187.532	221.51	16.8065	16.8302	0.0721139		0.460843	0.0432632			-7.67111	TRUE	0.174657	TRUE	3	11	1	87.2994				N	N	N	N
B1	0-1	HO-1	UNKNOWN	SYBR	None	1	0.936103	1.06826	24.1382	24.1059	0.0532041		8.13195	0.0343106			0	TRUE	0.174657	TRUE	3	19	1	87.4847				N	N	N	N
B2	0-2	HO-1	UNKNOWN	SYBR	None	0.932759	0.847731	1.02632	24.3476	24.3888	0.0659781		8.23238	0.0496668			0.100423	TRUE	0.174657	TRUE	3	19	1	87.6701				N	N	N	N
B3	0-3	HO-1	UNKNOWN	SYBR	None	0.786096	0.707297	0.873674	24.1596	24.1922	0.0615981		8.47918	0.0548866			0.347223	TRUE	0.174657	TRUE	3	19	1	87.6701				N	N	N	N
B4	Azo20-1	HO-1	UNKNOWN	SYBR	None	0.710259	0.665945	0.757522	24.1835	24.1232	0.0572544		8.62554	0.0334756			0.493583	TRUE	0.174657	TRUE	3	19	1	87.6701				N	N	N	N
B5	Azo20-2	HO-1	UNKNOWN	SYBR	None	1.21937	1.09527	1.35754	23.922	23.9016	0.0835867		7.84582	0.0557746			-0.286136	TRUE	0.174657	TRUE	3	19	1	87.8554				N	N	N	N
B6	Azo20-3	HO-1	UNKNOWN	SYBR	None	1.3138	1.23777	1.3945	23.6334	23.5981	0.0369296		7.73821	0.030977			-0.393746	TRUE	0.174657	TRUE	3	18	1	87.8554				N	N	N	N
B7	Cd15-1	HO-1	UNKNOWN	SYBR	None	203.404	178.301	232.04	16.8927	16.8639	0.0438502		0.463748	0.0684432			-7.6682	TRUE	0.174657	TRUE	3	12	1	87.8554				N	N	N	N
B8	Cd15-2	HO-1	UNKNOWN	SYBR	None	195.308	178.571	213.613	17.1141	17.1348	0.0226023		0.522345	0.0465531			-7.60961	TRUE	0.174657	TRUE	3	12	1	87.8554				N	N	N	N
B9	Cd15-3	HO-1	UNKNOWN	SYBR	None	302.173	272.799	334.711	17.0989	17.2003	0.0892206		-0.107281	0.053139			-8.23923	TRUE	0.174657	TRUE	3	12	1	87.8554				N	N	N	N
B10	Azo20+Cd15-1	HO-1	UNKNOWN	SYBR	None	198.959	190.231	208.088	16.8362	16.81	0.0228683		0.495626	0.0233107			-7.63633	TRUE	0.174657	TRUE	3	11	1	87.6701				N	N	N	N
B11	Azo20+Cd15-2	HO-1	UNKNOWN	SYBR	None	154.111	148.059	160.41	17.0683	17.0657	0.0225112		0.864126	0.0208158			-7.26783	TRUE	0.174657	TRUE	3	12	1	87.4847				N	N	N	N
B12	Azo20+Cd15-3	HO-1	UNKNOWN	SYBR	None	203.814	187.532	221.51	16.773	16.8302	0.0721139		0.460843	0.0432632			-7.67111	TRUE	0.174657	TRUE	3	12	1	87.4847				N	N	N	N
C1	0-1	HO-1	UNKNOWN	SYBR	None	1	0.936103	1.06826	24.1349	24.1059	0.0532041		8.13195	0.0343106			0	TRUE	0.174657	TRUE	3	19	1	87.6701				N	N	N	N
C2	0-2	HO-1	UNKNOWN	SYBR	None	0.932759	0.847731	1.02632	24.4649	24.3888	0.0659781		8.23238	0.0496668			0.100423	TRUE	0.174657	TRUE	3	19	1	87.6701				N	N	N	N
C3	0-3	HO-1	UNKNOWN	SYBR	None	0.786096	0.707297	0.873674	24.2632	24.1922	0.0615981		8.47918	0.0548866			0.347223	TRUE	0.174657	TRUE	3	19	1	87.8554				N	N	N	N
C4	Azo20-1	HO-1	UNKNOWN	SYBR	None	0.710259	0.665945	0.757522	24.0695	24.1232	0.0572544		8.62554	0.0334756			0.493583	TRUE	0.174657	TRUE	3	19	1	87.8554				N	N	N	N
C5	Azo20-2	HO-1	UNKNOWN	SYBR	None	1.21937	1.09527	1.35754	23.8097	23.9016	0.0835867		7.84582	0.0557746			-0.286136	TRUE	0.174657	TRUE	3	19	1	88.0407				N	N	N	N
C6	Azo20-3	HO-1	UNKNOWN	SYBR	None	1.3138	1.23777	1.3945	23.6012	23.5981	0.0369296		7.73821	0.030977			-0.393746	TRUE	0.174657	TRUE	3	18	1	88.0407				N	N	N	N
C7	Cd15-1	HO-1	UNKNOWN	SYBR	None	203.404	178.301	232.04	16.8855	16.8639	0.0438502		0.463748	0.0684432			-7.6682	TRUE	0.174657	TRUE	3	12	1	88.0407				N	N	N	N
C8	Cd15-2	HO-1	UNKNOWN	SYBR	None	195.308	178.571	213.613	17.1312	17.1348	0.0226023		0.522345	0.0465531			-7.60961	TRUE	0.174657	TRUE	3	12	1	87.8554				N	N	N	N
C9	Cd15-3	HO-1	UNKNOWN	SYBR	None	302.173	272.799	334.711	17.2668	17.2003	0.0892206		-0.107281	0.053139			-8.23923	TRUE	0.174657	TRUE	3	12	1	87.8554				N	N	N	N
C10	Azo20+Cd15-1	HO-1	UNKNOWN	SYBR	None	198.959	190.231	208.088	16.7998	16.81	0.0228683		0.495626	0.0233107			-7.63633	TRUE	0.174657	TRUE	3	12	1	87.8554				N	N	N	N
C11	Azo20+Cd15-2	HO-1	UNKNOWN	SYBR	None	154.111	148.059	160.41	17.0868	17.0657	0.0225112		0.864126	0.0208158			-7.26783	TRUE	0.174657	TRUE	3	12	1	87.6701				N	N	N	N
C12	Azo20+Cd15-3	HO-1	UNKNOWN	SYBR	None	203.814	187.532	221.51	16.9112	16.8302	0.0721139		0.460843	0.0432632			-7.67111	TRUE	0.174657	TRUE	3	10	1	87.4847				N	N	N	N
D1	0-1	GAPDH	UNKNOWN	SYBR	None				15.9855	15.9739	0.0264761							TRUE	0.280904	TRUE	3	11	1	85.8169				N	N	N	N
D2	0-2	GAPDH	UNKNOWN	SYBR	None				16.0958	16.1565	0.0552021							TRUE	0.280904	TRUE	3	11	1	85.8169				N	N	N	N
D3	0-3	GAPDH	UNKNOWN	SYBR	None				15.6448	15.713	0.0724105							TRUE	0.280904	TRUE	3	10	1	85.8169				N	N	N	N
D4	Azo20-1	GAPDH	UNKNOWN	SYBR	None				15.5019	15.4977	0.00915312							TRUE	0.280904	TRUE	3	10	1	85.8169				N	N	N	N
D5	Azo20-2	GAPDH	UNKNOWN	SYBR	None				16.1045	16.0558	0.048432							TRUE	0.280904	TRUE	3	10	1	85.8169				N	N	N	N
D6	Azo20-3	GAPDH	UNKNOWN	SYBR	None				15.8955	15.8599	0.038922							TRUE	0.280904	TRUE	3	10	1	86.0023				N	N	N	N
D7	Cd15-1	GAPDH	UNKNOWN	SYBR	None				16.4219	16.4002	0.110139							TRUE	0.280904	TRUE	3	11	1	86.0023				N	N	N	N
D8	Cd15-2	GAPDH	UNKNOWN	SYBR	None				16.5571	16.6124	0.0773997							TRUE	0.280904	TRUE	3	11	1	85.8169				N	N	N	N
D9	Cd15-3	GAPDH	UNKNOWN	SYBR	None				17.3313	17.3076	0.0226044							TRUE	0.280904	TRUE	3	12	1	85.8169				N	N	N	N
D10	Azo20+Cd15-1	GAPDH	UNKNOWN	SYBR	None				16.3458	16.3144	0.0332747							TRUE	0.280904	TRUE	3	11	1	85.8169				N	N	N	N
D11	Azo20+Cd15-2	GAPDH	UNKNOWN	SYBR	None				16.227	16.2016	0.0281626							TRUE	0.280904	TRUE	3	11	1	85.6316				N	N	N	N
D12	Azo20+Cd15-3	GAPDH	UNKNOWN	SYBR	None				16.3707	16.3694	0.0203641							TRUE	0.280904	TRUE	3	11	1	85.4463				N	N	N	N
E1	0-1	GAPDH	UNKNOWN	SYBR	None				15.9926	15.9739	0.0264761							TRUE	0.280904	TRUE	3	11	1	85.6316				N	N	N	N
E2	0-2	GAPDH	UNKNOWN	SYBR	None				16.2037	16.1565	0.0552021							TRUE	0.280904	TRUE	3	10	1	85.8169				N	N	N	N
E3	0-3	GAPDH	UNKNOWN	SYBR	None				15.789	15.713	0.0724105							TRUE	0.280904	TRUE	3	10	1	85.8169				N	N	N	N
E4	Azo20-1	GAPDH	UNKNOWN	SYBR	None				15.504	15.4977	0.00915312							TRUE	0.280904	TRUE	3	10	1	85.8169				N	N	N	N
E5	Azo20-2	GAPDH	UNKNOWN	SYBR	None				16.0552	16.0558	0.048432							TRUE	0.280904	TRUE	3	10	1	85.8169				N	N	N	N
E6	Azo20-3	GAPDH	UNKNOWN	SYBR	None				15.8183	15.8599	0.038922							TRUE	0.280904	TRUE	3	10	1	86.0023				N	N	N	N
E7	Cd15-1	GAPDH	UNKNOWN	SYBR	None				16.4978	16.4002	0.110139							TRUE	0.280904	TRUE	3	11	1	86.0023				N	N	N	N
E8	Cd15-2	GAPDH	UNKNOWN	SYBR	None				16.7009	16.6124	0.0773997							TRUE	0.280904	TRUE	3	12	1	85.8169				N	N	N	N
E9	Cd15-3	GAPDH	UNKNOWN	SYBR	None				17.2862	17.3076	0.0226044							TRUE	0.280904	TRUE	3	12	1	85.8169				N	N	N	N
E10	Azo20+Cd15-1	GAPDH	UNKNOWN	SYBR	None				16.3179	16.3144	0.0332747							TRUE	0.280904	TRUE	3	11	1	85.6316				N	N	N	N
E11	Azo20+Cd15-2	GAPDH	UNKNOWN	SYBR	None				16.2063	16.2016	0.0281626							TRUE	0.280904	TRUE	3	11	1	85.6316				N	N	N	N
E12	Azo20+Cd15-3	GAPDH	UNKNOWN	SYBR	None				16.3484	16.3694	0.0203641							TRUE	0.280904	TRUE	3	11	1	85.261				N	N	N	N
F1	0-1	GAPDH	UNKNOWN	SYBR	None				15.9436	15.9739	0.0264761							TRUE	0.280904	TRUE	3	10	1	85.6316				N	N	N	N
F2	0-2	GAPDH	UNKNOWN	SYBR	None				16.1699	16.1565	0.0552021							TRUE	0.280904	TRUE	3	11	1	85.6316				N	N	N	N
F3	0-3	GAPDH	UNKNOWN	SYBR	None				15.7052	15.713	0.0724105							TRUE	0.280904	TRUE	3	10	1	85.8169				N	N	N	N
F4	Azo20-1	GAPDH	UNKNOWN	SYBR	None				15.4872	15.4977	0.00915312							TRUE	0.280904	TRUE	3	10	1	85.8169				N	N	N	N
F5	Azo20-2	GAPDH	UNKNOWN	SYBR	None				16.0076	16.0558	0.048432							TRUE	0.280904	TRUE	3	10	1	85.8169				N	N	N	N
F6	Azo20-3	GAPDH	UNKNOWN	SYBR	None				15.8658	15.8599	0.038922							TRUE	0.280904	TRUE	3	10	1	85.8169				N	N	N	N
F7	Cd15-1	GAPDH	UNKNOWN	SYBR	None				16.2808	16.4002	0.110139							TRUE	0.280904	TRUE	3	11	1	85.8169				N	N	N	N
F8	Cd15-2	GAPDH	UNKNOWN	SYBR	None				16.5793	16.6124	0.0773997							TRUE	0.280904	TRUE	3	11	1	85.6316				N	N	N	N
F9	Cd15-3	GAPDH	UNKNOWN	SYBR	None				17.3054	17.3076	0.0226044							TRUE	0.280904	TRUE	3	12	1	85.6316				N	N	N	N
F10	Azo20+Cd15-1	GAPDH	UNKNOWN	SYBR	None				16.2795	16.3144	0.0332747							TRUE	0.280904	TRUE	3	11	1	85.6316				N	N	N	N
F11	Azo20+Cd15-2	GAPDH	UNKNOWN	SYBR	None				16.1713	16.2016	0.0281626							TRUE	0.280904	TRUE	3	11	1	85.4463				N	N	N	N
F12	Azo20+Cd15-3	GAPDH	UNKNOWN	SYBR	None				16.3891	16.3694	0.0203641							TRUE	0.280904	TRUE	3	11	1	85.261				N	N	N	N
G1	NTC	HO-1	UNKNOWN	SYBR	None	85.0539			Undetermined	36.9458			1.72165				-6.4103	TRUE	0.174657	TRUE	3	39	1	62.8384	79.887	85.8169		N	Y	Y	Y
G2	NTC	HO-1	UNKNOWN	SYBR	None	85.0539			Undetermined	36.9458			1.72165				-6.4103	TRUE	0.174657	TRUE	3	35	1	80.2576	63.0237	84.7051		N	N	N	Y
G3	NTC	HO-1	UNKNOWN	SYBR	None	85.0539			36.9458	36.9458			1.72165				-6.4103	TRUE	0.174657	TRUE	3	32	1	80.9989				N	N	N	N
H1	NTC	GAPDH	UNKNOWN	SYBR	None				35.9435	35.2242	1.0173							TRUE	0.280904	TRUE	3	30	1	83.5932				Y	N	N	N
H2	NTC	GAPDH	UNKNOWN	SYBR	None				Undetermined	35.2242	1.0173							TRUE	0.280904	TRUE	3	39	1	87.8554				N	Y	Y	N
H3	NTC	GAPDH	UNKNOWN	SYBR	None				34.5049	35.2242	1.0173							TRUE	0.280904	TRUE	3	29	1	84.8904				Y	N	N	N
Analysis Type	Singleplex
Endogenous Control	GAPDH
RQ Min/Max Confidence Level	95.0
Reference Sample	0-1

## Sheet: Sheet1
						5.27 sample		5.18 sample
	HO-1	GAPDH	ΔCt		ΔΔCt	2−ΔΔCt		2−ΔΔCt
0-1	24.1059	15.9739	8.13195	8.28117	-0.149216	1.10897		1.32208
0-2	24.3888	16.1565	8.23238		-0.0487912	1.0344		0.966916
0-3	24.1922	15.713	8.47917		0.198007	0.871754		0.782266
Azo20-1	24.1232	15.4977	8.62553		0.344366	0.787654		1.00054
Azo20-2	23.9016	16.0558	7.84582		-0.435352	1.35224		1.92473
Azo20-3	23.5981	15.8599	7.7382		-0.542962	1.45696		1.96745
Cd15-1	16.8639	16.4002	0.463749		-7.81742	225.568		196.263
Cd15-2	17.1348	16.6124	0.522345		-7.75882	216.59		410.589
Cd15-3	17.2003	17.3076	-0.107279		-8.38845	335.1		402.846
Azo20+Cd15-1	16.81	16.3144	0.495625		-7.78554	220.639		209.71
Azo20+Cd15-2	17.0657	16.2016	0.864124		-7.41704	170.904		170.128
Azo20+Cd15-3	16.8302	16.3694	0.460846		-7.82032	226.022		164.947
Con.	Azo	Cd	Azo+Cd
1.10897	0.787654	225.568	220.639
1.0344	1.35224	216.59	170.904
0.871754	1.45696	335.1	226.022
1.32208	1.00054	196.263	209.71
0.966916	1.92473	410.589	170.128
0.782266	1.96745	402.846	164.947
