# Supplementary material for: Azoramide ameliorates cadmium-induced cytotoxicity by inhibiting endoplasmic reticulum stress and suppressing oxidative stress
Source: PeerJ. 2024 Jan 31;12:e16844. doi: 10.7717/peerj.16844 (PMC10838077; doi:10.7717/peerj.16844)
Supplement: Supplemental Information 1 — Files in .PZFX format can be accessed using GraphPad Prism software (version 9.0; San Diego, CA, USA) which can be downloaded from https://www.graphpad.com/. [file peerj-12-16844-s001.zip › Supplemental Files/Fig 4F/20200527-RPE-HO-1_data.xls]

## Sheet: Results
Block Type	96alum
Chemistry	SYBR_GREEN
Experiment File Name	D:\center lab\20200527-RPE-HO-1.eds
Experiment Run End Time	2020-05-27 09:49:51 AM CST
Instrument Type	sds7500
Passive Reference	ROX
Well	Sample Name	Target Name	Task	Reporter	Quencher	RQ	RQ Min	RQ Max	Cт	Cт Mean	Cт SD	ΔCт	ΔCт Mean	ΔCт SE	HK Control ΔCт Mean	HK Control ΔCт SE	ΔΔCт	Automatic Ct Threshold	Ct Threshold	Automatic Baseline	Baseline Start	Baseline End	Efficiency	Tm1	Tm2	Tm3	Comments	HIGHSD	NOAMP	EXPFAIL	MTP
A1	0-1	HO-1	UNKNOWN	SYBR	None	1	0.925179	1.08087	24.2191	24.2432	0.0611153		8.3602	0.0404098			0	TRUE	0.0647664	TRUE	3	21	1	87.3698				N	N	N	N
A2	0-2	HO-1	UNKNOWN	SYBR	None	0.812371	0.70164	0.940578	24.5899	24.491	0.130845		8.65999	0.0761437			0.299789	TRUE	0.0647664	TRUE	3	21	1	87.5531				N	N	N	N
A3	0-3	HO-1	UNKNOWN	SYBR	None	0.946855	0.876679	1.02265	24.614	24.6215	0.0321447		8.43899	0.0400136			0.0787843	TRUE	0.0647664	TRUE	3	21	1	87.5531				N	N	N	N
A4	Azo20-1	HO-1	UNKNOWN	SYBR	None	2.18557	1.99968	2.38874	23.936	23.8538	0.071791		7.23219	0.046188			-1.12801	TRUE	0.0647664	TRUE	3	20	1	87.5531				N	N	N	N
A5	Azo20-2	HO-1	UNKNOWN	SYBR	None	1.96319	1.86849	2.06268	24.0713	24.0231	0.0430735		7.38701	0.0256889			-0.973197	TRUE	0.0647664	TRUE	3	21	1	87.7363				N	N	N	N
A6	Azo20-3	HO-1	UNKNOWN	SYBR	None	1.62012	1.36303	1.9257	24.1387	24.3005	0.154654		7.6641	0.0897842			-0.696102	TRUE	0.0647664	TRUE	3	21	1	87.7363				N	N	N	N
A7	Cd20-1	HO-1	UNKNOWN	SYBR	None	1308.9	1271.07	1347.85	14.7284	14.7312	0.0143513		-1.99393	0.0152367			-10.3541	TRUE	0.0647664	TRUE	3	11	1	87.7363				N	N	N	N
A8	Cd20-2	HO-1	UNKNOWN	SYBR	None	1277.34	1191.06	1369.87	14.8018	14.8212	0.0422674		-1.95873	0.0363402			-10.3189	TRUE	0.0647664	TRUE	3	11	1	87.7363				N	N	N	N
A9	Cd20-3	HO-1	UNKNOWN	SYBR	None	1461.42	1271.79	1679.33	14.656	14.6466	0.0342579		-2.15295	0.0722189			-10.5132	TRUE	0.0647664	TRUE	3	11	1	87.5531				N	N	N	N
A10	Azo20+Cd20-1	HO-1	UNKNOWN	SYBR	None	785.452	730.539	844.493	15.4562	15.5147	0.0512114		-1.25717	0.0376604			-9.61738	TRUE	0.0647664	TRUE	3	12	1	87.5531				N	N	N	N
A11	Azo20+Cd20-2	HO-1	UNKNOWN	SYBR	None	742.596	680.741	810.071	15.5787	15.5376	0.0421985		-1.17623	0.0451912			-9.53643	TRUE	0.0647664	TRUE	3	12	1	87.3698				N	N	N	N
A12	Azo20+Cd20-3	HO-1	UNKNOWN	SYBR	None	677.286	639.976	716.771	15.7228	15.6793	0.0501547		-1.04342	0.0294432			-9.40362	TRUE	0.0647664	TRUE	3	12	1	87.3698				N	N	N	N
B1	0-1	HO-1	UNKNOWN	SYBR	None	1	0.925179	1.08087	24.1978	24.2432	0.0611153		8.3602	0.0404098			0	TRUE	0.0647664	TRUE	3	21	1	87.5531				N	N	N	N
B2	0-2	HO-1	UNKNOWN	SYBR	None	0.812371	0.70164	0.940578	24.3426	24.491	0.130845		8.65999	0.0761437			0.299789	TRUE	0.0647664	TRUE	3	21	1	87.5531				N	N	N	N
B3	0-3	HO-1	UNKNOWN	SYBR	None	0.946855	0.876679	1.02265	24.5938	24.6215	0.0321447		8.43899	0.0400136			0.0787843	TRUE	0.0647664	TRUE	3	21	1	87.7363				N	N	N	N
B4	Azo20-1	HO-1	UNKNOWN	SYBR	None	2.18557	1.99968	2.38874	23.8216	23.8538	0.071791		7.23219	0.046188			-1.12801	TRUE	0.0647664	TRUE	3	20	1	87.7363				N	N	N	N
B5	Azo20-2	HO-1	UNKNOWN	SYBR	None	1.96319	1.86849	2.06268	24.0097	24.0231	0.0430735		7.38701	0.0256889			-0.973197	TRUE	0.0647664	TRUE	3	20	1	87.7363				N	N	N	N
B6	Azo20-3	HO-1	UNKNOWN	SYBR	None	1.62012	1.36303	1.9257	24.3162	24.3005	0.154654		7.6641	0.0897842			-0.696102	TRUE	0.0647664	TRUE	3	21	1	87.9196				N	N	N	N
B7	Cd20-1	HO-1	UNKNOWN	SYBR	None	1308.9	1271.07	1347.85	14.7185	14.7312	0.0143513		-1.99393	0.0152367			-10.3541	TRUE	0.0647664	TRUE	3	11	1	87.9196				N	N	N	N
B8	Cd20-2	HO-1	UNKNOWN	SYBR	None	1277.34	1191.06	1369.87	14.8697	14.8212	0.0422674		-1.95873	0.0363402			-10.3189	TRUE	0.0647664	TRUE	3	11	1	87.9196				N	N	N	N
B9	Cd20-3	HO-1	UNKNOWN	SYBR	None	1461.42	1271.79	1679.33	14.6086	14.6466	0.0342579		-2.15295	0.0722189			-10.5132	TRUE	0.0647664	TRUE	3	11	1	87.7363				N	N	N	N
B10	Azo20+Cd20-1	HO-1	UNKNOWN	SYBR	None	785.452	730.539	844.493	15.5518	15.5147	0.0512114		-1.25717	0.0376604			-9.61738	TRUE	0.0647664	TRUE	3	12	1	87.7363				N	N	N	N
B11	Azo20+Cd20-2	HO-1	UNKNOWN	SYBR	None	742.596	680.741	810.071	15.4944	15.5376	0.0421985		-1.17623	0.0451912			-9.53643	TRUE	0.0647664	TRUE	3	12	1	87.5531				N	N	N	N
B12	Azo20+Cd20-3	HO-1	UNKNOWN	SYBR	None	677.286	639.976	716.771	15.6906	15.6793	0.0501547		-1.04342	0.0294432			-9.40362	TRUE	0.0647664	TRUE	3	12	1	87.3698				N	N	N	N
C1	0-1	HO-1	UNKNOWN	SYBR	None	1	0.925179	1.08087	24.3127	24.2432	0.0611153		8.3602	0.0404098			0	TRUE	0.0647664	TRUE	3	21	1	87.5531				N	N	N	N
C2	0-2	HO-1	UNKNOWN	SYBR	None	0.812371	0.70164	0.940578	24.5405	24.491	0.130845		8.65999	0.0761437			0.299789	TRUE	0.0647664	TRUE	3	21	1	87.7363				N	N	N	N
C3	0-3	HO-1	UNKNOWN	SYBR	None	0.946855	0.876679	1.02265	24.6568	24.6215	0.0321447		8.43899	0.0400136			0.0787843	TRUE	0.0647664	TRUE	3	21	1	87.7363				N	N	N	N
C4	Azo20-1	HO-1	UNKNOWN	SYBR	None	2.18557	1.99968	2.38874	23.8037	23.8538	0.071791		7.23219	0.046188			-1.12801	TRUE	0.0647664	TRUE	3	20	1	87.7363				N	N	N	N
C5	Azo20-2	HO-1	UNKNOWN	SYBR	None	1.96319	1.86849	2.06268	23.9884	24.0231	0.0430735		7.38701	0.0256889			-0.973197	TRUE	0.0647664	TRUE	3	21	1	87.9196				N	N	N	N
C6	Azo20-3	HO-1	UNKNOWN	SYBR	None	1.62012	1.36303	1.9257	24.4468	24.3005	0.154654		7.6641	0.0897842			-0.696102	TRUE	0.0647664	TRUE	3	21	1	87.9196				N	N	N	N
C7	Cd20-1	HO-1	UNKNOWN	SYBR	None	1308.9	1271.07	1347.85	14.7468	14.7312	0.0143513		-1.99393	0.0152367			-10.3541	TRUE	0.0647664	TRUE	3	11	1	87.9196				N	N	N	N
C8	Cd20-2	HO-1	UNKNOWN	SYBR	None	1277.34	1191.06	1369.87	14.7922	14.8212	0.0422674		-1.95873	0.0363402			-10.3189	TRUE	0.0647664	TRUE	3	11	1	87.9196				N	N	N	N
C9	Cd20-3	HO-1	UNKNOWN	SYBR	None	1461.42	1271.79	1679.33	14.6751	14.6466	0.0342579		-2.15295	0.0722189			-10.5132	TRUE	0.0647664	TRUE	3	11	1	87.9196				N	N	N	N
C10	Azo20+Cd20-1	HO-1	UNKNOWN	SYBR	None	785.452	730.539	844.493	15.536	15.5147	0.0512114		-1.25717	0.0376604			-9.61738	TRUE	0.0647664	TRUE	3	12	1	87.9196				N	N	N	N
C11	Azo20+Cd20-2	HO-1	UNKNOWN	SYBR	None	742.596	680.741	810.071	15.5396	15.5376	0.0421985		-1.17623	0.0451912			-9.53643	TRUE	0.0647664	TRUE	3	12	1	87.7363				N	N	N	N
C12	Azo20+Cd20-3	HO-1	UNKNOWN	SYBR	None	677.286	639.976	716.771	15.6244	15.6793	0.0501547		-1.04342	0.0294432			-9.40362	TRUE	0.0647664	TRUE	3	12	1	87.3698				N	N	N	N
D1	0-1	GAPDH	UNKNOWN	SYBR	None				15.9173	15.883	0.0341142							TRUE	0.153045	TRUE	3	11	1	85.7207				N	N	N	N
D2	0-2	GAPDH	UNKNOWN	SYBR	None				15.8145	15.831	0.0165262							TRUE	0.153045	TRUE	3	11	1	85.7207				N	N	N	N
D3	0-3	GAPDH	UNKNOWN	SYBR	None				16.2465	16.1826	0.0614001							TRUE	0.153045	TRUE	3	12	1	85.9039				N	N	N	N
D4	Azo20-1	GAPDH	UNKNOWN	SYBR	None				16.6573	16.6216	0.0352993							TRUE	0.153045	TRUE	3	12	1	85.9039				N	N	N	N
D5	Azo20-2	GAPDH	UNKNOWN	SYBR	None				16.626	16.6361	0.011155							TRUE	0.153045	TRUE	3	12	1	85.9039				N	N	N	N
D6	Azo20-3	GAPDH	UNKNOWN	SYBR	None				16.6486	16.6364	0.0163059							TRUE	0.153045	TRUE	3	12	1	85.9039				N	N	N	N
D7	Cd20-1	GAPDH	UNKNOWN	SYBR	None				16.7015	16.7252	0.0221476							TRUE	0.153045	TRUE	3	12	1	85.9039				N	N	N	N
D8	Cd20-2	GAPDH	UNKNOWN	SYBR	None				16.757	16.78	0.0466402							TRUE	0.153045	TRUE	3	12	1	85.9039				N	N	N	N
D9	Cd20-3	GAPDH	UNKNOWN	SYBR	None				16.7333	16.7995	0.120304							TRUE	0.153045	TRUE	3	12	1	85.9039				N	N	N	N
D10	Azo20+Cd20-1	GAPDH	UNKNOWN	SYBR	None				16.7332	16.7718	0.0404018							TRUE	0.153045	TRUE	3	12	1	85.7207				N	N	N	N
D11	Azo20+Cd20-2	GAPDH	UNKNOWN	SYBR	None				16.6868	16.7138	0.0659243							TRUE	0.153045	TRUE	3	12	1	85.7207				N	N	N	N
D12	Azo20+Cd20-3	GAPDH	UNKNOWN	SYBR	None				16.7331	16.7227	0.00923081							TRUE	0.153045	TRUE	3	12	1	85.3542				N	N	N	N
E1	0-1	GAPDH	UNKNOWN	SYBR	None				15.8826	15.883	0.0341142							TRUE	0.153045	TRUE	3	11	1	85.7207				N	N	N	N
E2	0-2	GAPDH	UNKNOWN	SYBR	None				15.8475	15.831	0.0165262							TRUE	0.153045	TRUE	3	11	1	85.7207				N	N	N	N
E3	0-3	GAPDH	UNKNOWN	SYBR	None				16.1241	16.1826	0.0614001							TRUE	0.153045	TRUE	3	11	1	85.9039				N	N	N	N
E4	Azo20-1	GAPDH	UNKNOWN	SYBR	None				16.5867	16.6216	0.0352993							TRUE	0.153045	TRUE	3	12	1	85.9039				N	N	N	N
E5	Azo20-2	GAPDH	UNKNOWN	SYBR	None				16.6343	16.6361	0.011155							TRUE	0.153045	TRUE	3	12	1	85.9039				N	N	N	N
E6	Azo20-3	GAPDH	UNKNOWN	SYBR	None				16.6428	16.6364	0.0163059							TRUE	0.153045	TRUE	3	12	1	85.9039				N	N	N	N
E7	Cd20-1	GAPDH	UNKNOWN	SYBR	None				16.7454	16.7252	0.0221476							TRUE	0.153045	TRUE	3	12	1	85.9039				N	N	N	N
E8	Cd20-2	GAPDH	UNKNOWN	SYBR	None				16.8336	16.78	0.0466402							TRUE	0.153045	TRUE	3	12	1	85.9039				N	N	N	N
E9	Cd20-3	GAPDH	UNKNOWN	SYBR	None				16.7269	16.7995	0.120304							TRUE	0.153045	TRUE	3	12	1	85.7207				N	N	N	N
E10	Azo20+Cd20-1	GAPDH	UNKNOWN	SYBR	None				16.8138	16.7718	0.0404018							TRUE	0.153045	TRUE	3	12	1	85.7207				N	N	N	N
E11	Azo20+Cd20-2	GAPDH	UNKNOWN	SYBR	None				16.7889	16.7138	0.0659243							TRUE	0.153045	TRUE	3	12	1	85.5374				N	N	N	N
E12	Azo20+Cd20-3	GAPDH	UNKNOWN	SYBR	None				16.7155	16.7227	0.00923081							TRUE	0.153045	TRUE	3	12	1	85.3542				N	N	N	N
F1	0-1	GAPDH	UNKNOWN	SYBR	None				15.8491	15.883	0.0341142							TRUE	0.153045	TRUE	3	11	1	85.5374				N	N	N	N
F2	0-2	GAPDH	UNKNOWN	SYBR	None				15.831	15.831	0.0165262							TRUE	0.153045	TRUE	3	11	1	85.7207				N	N	N	N
F3	0-3	GAPDH	UNKNOWN	SYBR	None				16.177	16.1826	0.0614001							TRUE	0.153045	TRUE	3	12	1	85.7207				N	N	N	N
F4	Azo20-1	GAPDH	UNKNOWN	SYBR	None				16.6207	16.6216	0.0352993							TRUE	0.153045	TRUE	3	12	1	85.7207				N	N	N	N
F5	Azo20-2	GAPDH	UNKNOWN	SYBR	None				16.6481	16.6361	0.011155							TRUE	0.153045	TRUE	3	12	1	85.7207				N	N	N	N
F6	Azo20-3	GAPDH	UNKNOWN	SYBR	None				16.6179	16.6364	0.0163059							TRUE	0.153045	TRUE	3	12	1	85.9039				N	N	N	N
F7	Cd20-1	GAPDH	UNKNOWN	SYBR	None				16.7285	16.7252	0.0221476							TRUE	0.153045	TRUE	3	12	1	85.9039				N	N	N	N
F8	Cd20-2	GAPDH	UNKNOWN	SYBR	None				16.7492	16.78	0.0466402							TRUE	0.153045	TRUE	3	12	1	85.7207				N	N	N	N
F9	Cd20-3	GAPDH	UNKNOWN	SYBR	None				16.9384	16.7995	0.120304							TRUE	0.153045	TRUE	3	12	1	85.5374				N	N	N	N
F10	Azo20+Cd20-1	GAPDH	UNKNOWN	SYBR	None				16.7685	16.7718	0.0404018							TRUE	0.153045	TRUE	3	12	1	85.5374				N	N	N	N
F11	Azo20+Cd20-2	GAPDH	UNKNOWN	SYBR	None				16.6656	16.7138	0.0659243							TRUE	0.153045	TRUE	3	12	1	85.5374				N	N	N	N
F12	Azo20+Cd20-3	GAPDH	UNKNOWN	SYBR	None				16.7195	16.7227	0.00923081							TRUE	0.153045	TRUE	3	12	1	85.3542				N	N	N	N
G1	NTC	HO-1	UNKNOWN	SYBR	None				37.0365	34.9374	1.8618							TRUE	0.0647664	TRUE	3	34	1	80.7732				Y	N	N	N
G2	NTC	HO-1	UNKNOWN	SYBR	None				34.29	34.9374	1.8618							TRUE	0.0647664	TRUE	3	31	1	81.3229				Y	N	N	N
G3	NTC	HO-1	UNKNOWN	SYBR	None				33.4857	34.9374	1.8618							TRUE	0.0647664	TRUE	3	30	1	81.6894				Y	N	N	N
H1	NTC	GAPDH	UNKNOWN	SYBR	None				Undetermined									TRUE	0.153045	TRUE	3	39	1	84.0715	91.7676	73.0771		N	Y	Y	Y
H2	NTC	GAPDH	UNKNOWN	SYBR	None				Undetermined									TRUE	0.153045	TRUE	3	39	1	62.8156	85.5374			N	Y	Y	Y
H3	NTC	GAPDH	UNKNOWN	SYBR	None				Undetermined									TRUE	0.153045	TRUE	3	39	1	61.8994				N	Y	Y	N
Analysis Type	Singleplex
Endogenous Control	GAPDH
RQ Min/Max Confidence Level	95.0
Reference Sample	0-1

## Sheet: Sheet1
	HO-1	HO-1	HO-1	averge	GAPDH	GAPDH	GAPDH	averge	ΔCt		ΔΔCt	2−ΔΔCt
0-1	24.2191	24.1978	24.3127	24.2432	15.9173	15.8826	15.8491	15.883	8.3602	8.4864	-0.126191	1.09141
0-2	24.5899	24.3426	24.5405	24.491	15.8145	15.8475	15.831	15.831	8.65999		0.173598	0.886629
0-3	24.614	24.5938	24.6568	24.6215	16.2465	16.1241	16.177	16.1826	8.43899		-0.0474068	1.03341
Azo20-1	23.936	23.8216	23.8037	23.8538	16.6573	16.5867	16.6207	16.6216	7.23219		-1.2542	2.38535
Azo20-2	24.0713	24.0097	23.9884	24.0231	16.626	16.6343	16.6481	16.6361	7.38701		-1.09939	2.14264
Azo20-3	24.1387	24.3162	24.4468	24.3005	16.6486	16.6428	16.6179	16.6364	7.6641		-0.822293	1.76821
Cd20-1	14.7284	14.7185	14.7468	14.7312	16.7015	16.7454	16.7285	16.7252	-1.99393		-10.4803	1428.54
Cd20-2	14.8018	14.8697	14.7922	14.8212	16.757	16.8336	16.7492	16.78	-1.95873		-10.4451	1394.1
Cd20-3	14.656	14.6086	14.6751	14.6466	16.7333	16.7269	16.9384	16.7995	-2.15295		-10.6394	1595.01
Azo20+Cd20-1	15.4562	15.5518	15.536	15.5147	16.7332	16.8138	16.7685	16.7718	-1.25717		-9.74357	857.249
Azo20+Cd20-2	15.5787	15.4944	15.5396	15.5376	16.6868	16.7889	16.6656	16.7138	-1.17623		-9.66262	810.475
Azo20+Cd20-3	15.7228	15.6906	15.6244	15.6793	16.7331	16.7155	16.7195	16.7227	-1.04342		-9.52981	739.196
