# Supplementary material for: Azoramide ameliorates cadmium-induced cytotoxicity by inhibiting endoplasmic reticulum stress and suppressing oxidative stress
Source: PeerJ. 2024 Jan 31;12:e16844. doi: 10.7717/peerj.16844 (PMC10838077; doi:10.7717/peerj.16844)
Supplement: Supplemental Information 1 — Files in .PZFX format can be accessed using GraphPad Prism software (version 9.0; San Diego, CA, USA) which can be downloaded from https://www.graphpad.com/. [file peerj-12-16844-s001.zip › Supplemental Files/Fig 5A/Fig 5A HK-2 p-p38 densitometric analysis.xlsx]

## Sheet: Sheet1
20.3.11
p-p38 MAPK
	Band No.	Band Label	molecular weight(KDa)	Relative Front	Volume(Int)	Abs. Quant.	Rel. Quant.	Band %	Lane %		p-p38 Volume(Int)/GAPDH Volume(Int)	Relavtive fold change
Lane 1	Con.		Not Applicable	0.401929	671325	Not Applicable	Not Applicable	100	25.9479		0.12394	1
Lane 2	Cd20		Not Applicable	0.395498	8723490	Not Applicable	Not Applicable	100	66.057		1.38317	11.16
Lane 3	Azo20		Not Applicable	0.392283	751250	Not Applicable	Not Applicable	100	29.6304		0.111875	0.90266
Lane 4	Azo20+Cd20		Not Applicable	0.395498	6465434	Not Applicable	Not Applicable	100	73.0796		0.971852	7.84134
gapdh-1-reprobing
	Band No.	Band Label	molecular weight(KDa)	Relative Front	Volume(Int)	Abs. Quant.	Rel. Quant.	Band %	Lane %
Lane 1	Con.		Not Applicable	0.666667	5416554	Not Applicable	Not Applicable	100	88.4508
Lane 2	Cd20		Not Applicable	0.65873	6306898	Not Applicable	Not Applicable	100	82.0493
Lane 3	Azo20		Not Applicable	0.650794	6715072	Not Applicable	Not Applicable	100	84.9721
Lane 4	Azo20+Cd20		Not Applicable	0.638889	6652692	Not Applicable	Not Applicable	100	85.8702
23.9.18
p-p38-4
	Band No.	Band Label	molecular weight(KDa)	Relative Front	Volume(Int)	Abs. Quant.	Rel. Quant.	Band %	Lane %		p-p38 Volume(Int)/GAPDH Volume(Int)	Relavtive fold change
Lane 1	Con.		Not Applicable	0.547893	1263381	Not Applicable	Not Applicable	100	11.843		0.157093	1
Lane 2	Cd20		Not Applicable	0.555556	14386247	Not Applicable	Not Applicable	100	31.6017		1.70429	10.8489
Lane 3	Azo20		Not Applicable	0.547893	575442	Not Applicable	Not Applicable	100	6.63512		0.0642493	0.408989
Lane 4	Azo20+Cd20		Not Applicable	0.551724	8592150	Not Applicable	Not Applicable	100	35.9961		1.08543	6.90949
GAPDH
	Band No.	Band Label	molecular weight(KDa)	Relative Front	Volume(Int)	Abs. Quant.	Rel. Quant.	Band %	Lane %
Lane 1	Con.		Not Applicable	0.486275	8042254	Not Applicable	Not Applicable	100	60.5944
Lane 2	Cd20		Not Applicable	0.482353	8441184	Not Applicable	Not Applicable	100	67.3377
Lane 3	Azo20		Not Applicable	0.482353	8956400	Not Applicable	Not Applicable	100	67.0566
Lane 4	Azo20+Cd20		Not Applicable	0.478431	7915887	Not Applicable	Not Applicable	100	76.0683
23.10.1 2 left
P_P38+P_P38-m
	Band No.	Band Label	molecular weight(KDa)	Relative Front	Volume(Int)	Abs. Quant.	Rel. Quant.	Band %	Lane %		p-p38 Volume(Int)/GAPDH Volume(Int)	Relavtive fold change
Lane 1	Con.		Not Applicable	0.497797	440506	Not Applicable	Not Applicable	100	2.44222		0.0447867	1
Lane 2	Cd20		Not Applicable	0.45815	3662826	Not Applicable	Not Applicable	100	19.1015		0.377107	8.42006
Lane 3	Azo20		Not Applicable	0.444934	624580	Not Applicable	Not Applicable	100	6.34816		0.0835018	1.86443
Lane 4	Azo20+Cd20		Not Applicable	0.444934	1351020	Not Applicable	Not Applicable	100	12.7683		0.195047	4.35502
GAPDH
	Band No.	Band Label	molecular weight(KDa)	Relative Front	Volume(Int)	Abs. Quant.	Rel. Quant.	Band %	Lane %
Lane 1	Con.		Not Applicable	0.537778	9835641	Not Applicable	Not Applicable	100	55.4496
Lane 2	Cd20		Not Applicable	0.537778	9712969	Not Applicable	Not Applicable	100	52.8344
Lane 3	Azo20		Not Applicable	0.537778	7479837	Not Applicable	Not Applicable	100	65.8464
Lane 4	Azo20+Cd20		Not Applicable	0.537778	6926634	Not Applicable	Not Applicable	100	63.1297
