# Supplementary material for: Azoramide ameliorates cadmium-induced cytotoxicity by inhibiting endoplasmic reticulum stress and suppressing oxidative stress
Source: PeerJ. 2024 Jan 31;12:e16844. doi: 10.7717/peerj.16844 (PMC10838077; doi:10.7717/peerj.16844)
Supplement: Supplemental Information 1 — Files in .PZFX format can be accessed using GraphPad Prism software (version 9.0; San Diego, CA, USA) which can be downloaded from https://www.graphpad.com/. [file peerj-12-16844-s001.zip › Supplemental Files/Fig 5B/Fig 5B p-JNK densitometric analysis.xlsx]

## Sheet: Sheet1
23.9.27
p-JNK-2
	Band No.	Band Label	molecular weight(KDa)	Relative Front	Volume(Int)	Abs. Quant.	Rel. Quant.	Band %	Lane %
Lane 1	Con.		Not Applicable	0.484581	334100	Not Applicable	Not Applicable	25.9245	7.0227
			Not Applicable	0.555066	954642	Not Applicable	Not Applicable	74.0755	20.0663
Lane 2	Cd20		Not Applicable	0.484581	1634230	Not Applicable	Not Applicable	18.6082	7.35241
			Not Applicable	0.555066	7148076	Not Applicable	Not Applicable	81.3918	32.1592
Lane 3	Azo20		Not Applicable	0.480176	473798	Not Applicable	Not Applicable	23.8887	6.65389
			Not Applicable	0.550661	1509560	Not Applicable	Not Applicable	76.1113	21.1998
Lane 4	Azo20+Cd20		Not Applicable	0.480176	711958	Not Applicable	Not Applicable	26.5929	7.7653
			Not Applicable	0.546256	1965288	Not Applicable	Not Applicable	73.4071	21.4353
											p-JNK Volume(Int)/GAPDH Volume(Int)	Relavtive fold change
					1288742						0.182113	1
					8782306						1.04881	5.75913
					1983358						0.331504	1.82033
					2677246						0.422787	2.32157
GAPDH-2
	Band No.	Band Label	molecular weight(KDa)	Relative Front	Volume(Int)	Abs. Quant.	Rel. Quant.	Band %	Lane %
Lane 1	Con.		Not Applicable	0.548246	7076625	Not Applicable	Not Applicable	100	56.5784
Lane 2	Cd20		Not Applicable	0.548246	8373600	Not Applicable	Not Applicable	100	60.4637
Lane 3	Azo20		Not Applicable	0.54386	5982900	Not Applicable	Not Applicable	100	52.504
Lane 4	Azo20+Cd20		Not Applicable	0.54386	6332375	Not Applicable	Not Applicable	100	52.8095
23.10.12
p-JNK
	Band No.	Band Label	molecular weight(KDa)	Relative Front	Volume(Int)	Abs. Quant.	Rel. Quant.	Band %	Lane %
Lane 1	Con.		Not Applicable	0.444934	5772528	Not Applicable	Not Applicable	100	42.8257
Lane 2	Cd20		Not Applicable	0.449339	9766827	Not Applicable	Not Applicable	100	60.2406
Lane 3	Azo20		Not Applicable	0.444934	5359224	Not Applicable	Not Applicable	100	43.5631
Lane 4	Azo20+Cd20		Not Applicable	0.444934	5577264	Not Applicable	Not Applicable	100	44.2602
Lane 5	Con.		Not Applicable	0.444934	3411312	Not Applicable	Not Applicable	100	31.0498
Lane 6	Cd20		Not Applicable	0.444934	7072728	Not Applicable	Not Applicable	100	47.0682
Lane 7	Azo20		Not Applicable	0.440529	3814600	Not Applicable	Not Applicable	100	34.9161
Lane 8	Azo20+Cd20		Not Applicable	0.427313	5233880	Not Applicable	Not Applicable	100	34.1605
GAPDH
	Band No.	Band Label	molecular weight(KDa)	Relative Front	Volume(Int)	Abs. Quant.	Rel. Quant.	Band %	Lane %		p-JNK Volume(Int)/GAPDH Volume(Int)	Relavtive fold change
Lane 1	Con.		Not Applicable	0.30837	11025872	Not Applicable	Not Applicable	100	32.373		0.523544	1
Lane 2	Cd20		Not Applicable	0.312775	4916010	Not Applicable	Not Applicable	100	27.342		1.98674	3.79479
Lane 3	Azo20		Not Applicable	0.321586	6408644	Not Applicable	Not Applicable	100	34.9338		0.836249	1.59729
Lane 4	Azo20+Cd20		Not Applicable	0.325991	10643336	Not Applicable	Not Applicable	100	31.7919		0.524015	1.0009
Lane 5	Con.		Not Applicable	0.325991	11111298	Not Applicable	Not Applicable	100	33.3294		0.307013	1
Lane 6	Cd20		Not Applicable	0.325991	6564888	Not Applicable	Not Applicable	100	41.3996		1.07736	3.50916
Lane 7	Azo20		Not Applicable	0.321586	7574732	Not Applicable	Not Applicable	100	47.9306		0.503595	1.64031
Lane 8	Azo20+Cd20		Not Applicable	0.321586	7854176	Not Applicable	Not Applicable	100	49.4647		0.666382	2.17053
