# Supplementary material for: Azoramide ameliorates cadmium-induced cytotoxicity by inhibiting endoplasmic reticulum stress and suppressing oxidative stress
Source: PeerJ. 2024 Jan 31;12:e16844. doi: 10.7717/peerj.16844 (PMC10838077; doi:10.7717/peerj.16844)
Supplement: Supplemental Information 1 — Files in .PZFX format can be accessed using GraphPad Prism software (version 9.0; San Diego, CA, USA) which can be downloaded from https://www.graphpad.com/. [file peerj-12-16844-s001.zip › Supplemental Files/Fig 5C/Fig 5C RPE p-p38 densitometric analysis.xlsx]

## Sheet: Sheet1
2023.9.23 2
P-P38-2
	Band No.	Band Label	molecular weight(KDa)	Relative Front	Volume(Int)	Abs. Quant.	Rel. Quant.	Band %	Lane %		p-p38 Volume(Int)/GAPDH Volume(Int)	Relavtive fold change
Lane 1	Con.		Not Applicable	0.690377	587730	Not Applicable	Not Applicable	100	5.64896		0.175292	1
Lane 2	Cd20		Not Applicable	0.661088	3413904	Not Applicable	Not Applicable	100	6.71284		0.706159	4.02848
Lane 3	Azo20		Not Applicable	0.686192	421475	Not Applicable	Not Applicable	100	1.35807		0.070408	0.401661
Lane 4	Azo20+Cd20		Not Applicable	0.65272	698355	Not Applicable	Not Applicable	100	2.24926		0.220191	1.25614
GAPDH-1
	Band No.	Band Label	molecular weight(KDa)	Relative Front	Volume(Int)	Abs. Quant.	Rel. Quant.	Band %	Lane %
Lane 1	Con.		Not Applicable	0.604027	3352864	Not Applicable	Not Applicable	100	38.4327
Lane 2	Cd20		Not Applicable	0.604027	4834466	Not Applicable	Not Applicable	100	35.2646
Lane 3	Azo20		Not Applicable	0.600671	5986180	Not Applicable	Not Applicable	100	44.9227
Lane 4	Azo20+Cd20		Not Applicable	0.600671	3171589	Not Applicable	Not Applicable	100	43.7529
23.9.27 left
P-P38-m+P-P38-2
	Band No.	Band Label	molecular weight(KDa)	Relative Front	Volume(Int)	Abs. Quant.	Rel. Quant.	Band %	Lane %		p-p38 Volume(Int)/GAPDH Volume(Int)	Relavtive fold change
Lane 1	Con.		Not Applicable	0.23348	600975	Not Applicable	Not Applicable	100	8.33594		0.0847231	1
Lane 2	Cd20		Not Applicable	0.242291	3312950	Not Applicable	Not Applicable	100	21.4915		0.501903	5.92404
Lane 3	Azo20		Not Applicable	0.237885	906450	Not Applicable	Not Applicable	100	8.48597		0.127397	1.50369
Lane 4	Azo20+Cd20		Not Applicable	0.246696	2235050	Not Applicable	Not Applicable	100	15.5162		0.292748	3.45535
GAPDH-m+GAPDH-1
	Band No.	Band Label	molecular weight(KDa)	Relative Front	Volume(Int)	Abs. Quant.	Rel. Quant.	Band %	Lane %
Lane 1	Con.		Not Applicable	0.317992	7093400	Not Applicable	Not Applicable	100	15.3068
Lane 2	Cd20		Not Applicable	0.322176	6600775	Not Applicable	Not Applicable	100	21.4192
Lane 3	Azo20		Not Applicable	0.322176	7115150	Not Applicable	Not Applicable	100	15.1485
Lane 4	Azo20+Cd20		Not Applicable	0.322176	7634725	Not Applicable	Not Applicable	100	23.8044
23.10.1 RPE 1
P_P38-2
	Band No.	Band Label	molecular weight(KDa)	Relative Front	Volume(Int)	Abs. Quant.	Rel. Quant.	Band %	Lane %		p-p38 Volume(Int)/GAPDH Volume(Int)	Relavtive fold change
Lane 1	Con.		Not Applicable	0.62037	593688	Not Applicable	Not Applicable	100	4.47371		0.083668	1
Lane 2	Cd20		Not Applicable	0.625	3423264	Not Applicable	Not Applicable	100	25.722		0.479747	5.73394
Lane 3	Azo20		Not Applicable	0.601852	52872	Not Applicable	Not Applicable	100	0.423079		0.0108414	0.129577
Lane 4	Azo20+Cd20		Not Applicable	0.625	1227696	Not Applicable	Not Applicable	100	7.80318		0.311201	3.71948
Lane 5	Con.		Not Applicable	0.597222	319368	Not Applicable	Not Applicable	100	2.13456		0.062945	1
Lane 6	Cd20		Not Applicable	0.634259	3609918	Not Applicable	Not Applicable	100	18.1775		0.554584	8.8106
Lane 7	Azo20		Not Applicable	0.62963	170520	Not Applicable	Not Applicable	100	0.959791		0.0237988	0.378088
Lane 8	Azo20+Cd20		Not Applicable	0.634259	1008336	Not Applicable	Not Applicable	100	5.9369		0.158722	2.52159
GAPDH
	Band No.	Band Label	molecular weight(KDa)	Relative Front	Volume(Int)	Abs. Quant.	Rel. Quant.	Band %	Lane %
Lane 1	Con.		Not Applicable	0.198238	7095762	Not Applicable	Not Applicable	100	71.9362
Lane 2	Cd20		Not Applicable	0.198238	7135560	Not Applicable	Not Applicable	100	70.5224
Lane 3	Azo20		Not Applicable	0.198238	4876848	Not Applicable	Not Applicable	100	70.2413
Lane 4	Azo20+Cd20		Not Applicable	0.193833	3945024	Not Applicable	Not Applicable	100	65.0259
Lane 5	Con.		Not Applicable	0.193833	5073759	Not Applicable	Not Applicable	100	69.2894
Lane 6	Cd20		Not Applicable	0.193833	6509241	Not Applicable	Not Applicable	100	69.1851
Lane 7	Azo20		Not Applicable	0.189427	7165071	Not Applicable	Not Applicable	100	67.6684
Lane 8	Azo20+Cd20		Not Applicable	0.189427	6352857	Not Applicable	Not Applicable	100	69.7812
