# Supplementary material for: Azoramide ameliorates cadmium-induced cytotoxicity by inhibiting endoplasmic reticulum stress and suppressing oxidative stress
Source: PeerJ. 2024 Jan 31;12:e16844. doi: 10.7717/peerj.16844 (PMC10838077; doi:10.7717/peerj.16844)
Supplement: Supplemental Information 1 — Files in .PZFX format can be accessed using GraphPad Prism software (version 9.0; San Diego, CA, USA) which can be downloaded from https://www.graphpad.com/. [file peerj-12-16844-s001.zip › Supplemental Files/Fig 5D/Fig 5D RPE p-JNK densitometric analysis.xlsx]

## Sheet: Sheet1
23.10.12 left
P-JNK
	Band No.	Band Label	molecular weight(KDa)	Relative Front	Volume(Int)	Abs. Quant.	Rel. Quant.	Band %	Lane %		p-JNK Volume(Int)/GAPDH Volume(Int)	Relavtive fold change
Lane 1	Con.		Not Applicable	0.555066	3282025	Not Applicable	Not Applicable	48.3827	20.9991		1.50006	1
			Not Applicable	0.621145	3341550	Not Applicable	Not Applicable	51.6173	22.403
Lane 2	Cd20		Not Applicable	0.54185	4477225	Not Applicable	Not Applicable	27.9146	18.7571		4.28406	2.85594
			Not Applicable	0.60793	14561800	Not Applicable	Not Applicable	72.0854	48.4375
Lane 3	Azo20		Not Applicable	0.559471	3131800	Not Applicable	Not Applicable	55.5264	23.1495		1.21186	0.807876
			Not Applicable	0.634361	3149150	Not Applicable	Not Applicable	44.4736	18.5415
Lane 4	Azo20+Cd20		Not Applicable	0.53304	1920825	Not Applicable	Not Applicable	25.2723	14.0219		2.86792	1.91188
			Not Applicable	0.61674	7749525	Not Applicable	Not Applicable	74.7277	41.4614
GAPDH-2
	Band No.	Band Label	molecular weight(KDa)	Relative Front	Volume(Int)	Abs. Quant.	Rel. Quant.	Band %	Lane %
Lane 1	Con.		Not Applicable	0.325991	4415550	Not Applicable	Not Applicable	100	31.1727
Lane 2	Cd20		Not Applicable	0.325991	4444150	Not Applicable	Not Applicable	100	25.4078
Lane 3	Azo20		Not Applicable	0.334802	5182900	Not Applicable	Not Applicable	100	24.0504
Lane 4	Azo20+Cd20		Not Applicable	0.330396	3371900	Not Applicable	Not Applicable	100	20.0238
23.10.14 left
P-JNK-32
	Band No.	Band Label	molecular weight(KDa)	Relative Front	Volume(Int)	Abs. Quant.	Rel. Quant.	Band %	Lane %		p-JNK Volume(Int)/GAPDH Volume(Int)	Relavtive fold change
Lane 1	Con.		Not Applicable	0.565789	1313800	Not Applicable	Not Applicable	39.9074	14.3996		0.3382	1
			Not Applicable	0.609649	1978325	Not Applicable	Not Applicable	60.0926	21.6829
Lane 2	Cd20		Not Applicable	0.552632	6326850	Not Applicable	Not Applicable	49.2207	19.9936		1.09161	3.22771
			Not Applicable	0.609649	6527200	Not Applicable	Not Applicable	50.7793	20.6267
Lane 3	Azo20		Not Applicable	0.557018	1380575	Not Applicable	Not Applicable	42.6452	15.4557		0.244176	0.721987
			Not Applicable	0.609649	1856775	Not Applicable	Not Applicable	57.3548	20.7868
Lane 4	Azo20+Cd20		Not Applicable	0.54386	3032316	Not Applicable	Not Applicable	39.8246	22.2854		0.577755	1.70832
			Not Applicable	0.605263	4581864	Not Applicable	Not Applicable	60.1754	33.6736
GAPDH
	Band No.	Band Label	molecular weight(KDa)	Relative Front	Volume(Int)	Abs. Quant.	Rel. Quant.	Band %	Lane %
Lane 1	Con.		Not Applicable	0.515419	9734248	Not Applicable	Not Applicable	100	74.953
Lane 2	Cd20		Not Applicable	0.515419	11775300	Not Applicable	Not Applicable	100	66.1935
Lane 3	Azo20		Not Applicable	0.519824	13258249	Not Applicable	Not Applicable	100	67.3587
Lane 4	Azo20+Cd20		Not Applicable	0.519824	13178906	Not Applicable	Not Applicable	100	69.7735
23.10.17 left
P-JNK-2
	Band No.	Band Label	molecular weight(KDa)	Relative Front	Volume(Int)	Abs. Quant.	Rel. Quant.	Band %	Lane %		p-JNK Volume(Int)/GAPDH Volume(Int)	Relavtive fold change
Lane 1	Con.		Not Applicable	0.114537	3354504	Not Applicable	Not Applicable	74.0113	23.8765		0.439991	1
			Not Applicable	0.176211	1177920	Not Applicable	Not Applicable	25.9887	8.38413
Lane 2	Cd20		Not Applicable	0.110132	6404016	Not Applicable	Not Applicable	48.5805	26.6484		1.37932	3.13487
			Not Applicable	0.176211	6778248	Not Applicable	Not Applicable	51.4195	28.2057
Lane 3	Azo20		Not Applicable	0.105727	2449176	Not Applicable	Not Applicable	79.8537	13.7493		0.364997	0.829556
			Not Applicable	0.202643	617904	Not Applicable	Not Applicable	20.1463	3.46882
Lane 4	Azo20+Cd20		Not Applicable	0.101322	3894048	Not Applicable	Not Applicable	64.1262	21.5023		0.809124	1.83896
			Not Applicable	0.193833	2178432	Not Applicable	Not Applicable	35.8738	12.029
GAPDH2
	Band No.	Band Label	molecular weight(KDa)	Relative Front	Volume(Int)	Abs. Quant.	Rel. Quant.	Band %	Lane %
Lane 1	Con.		Not Applicable	0.356828	10301175	Not Applicable	Not Applicable	100	72.7221
Lane 2	Cd20		Not Applicable	0.361233	9557109	Not Applicable	Not Applicable	100	65.6329
Lane 3	Azo20		Not Applicable	0.356828	8403021	Not Applicable	Not Applicable	100	62.0446
Lane 4	Azo20+Cd20		Not Applicable	0.356828	7505001	Not Applicable	Not Applicable	100	60.7252
