# Supplementary material for: Azoramide ameliorates cadmium-induced cytotoxicity by inhibiting endoplasmic reticulum stress and suppressing oxidative stress
Source: PeerJ. 2024 Jan 31;12:e16844. doi: 10.7717/peerj.16844 (PMC10838077; doi:10.7717/peerj.16844)
Supplement: Supplemental Information 1 — Files in .PZFX format can be accessed using GraphPad Prism software (version 9.0; San Diego, CA, USA) which can be downloaded from https://www.graphpad.com/. [file peerj-12-16844-s001.zip › Supplemental Files/Fig 5E/Fig 5E HK-2 SB+Cd C-PARP1 densitometric analysis.xlsx]

## Sheet: Sheet1
20.9.22 left
PARP-3
	Band No.	Band Label	molecular weight(KDa)	Relative Front	Volume(Int)	Abs. Quant.	Rel. Quant.	Band %	Lane %
Lane 1	SB		Not Applicable	0.590308	664320	Not Applicable	Not Applicable	100	3.60921
Lane 2	SB+Cd		Not Applicable	0.612335	1928251	Not Applicable	Not Applicable	100	11.2093
Lane 3	Con		Not Applicable	0.594714	868704	Not Applicable	Not Applicable	100	4.74497
Lane 4	Cd		Not Applicable	0.60793	2636880	Not Applicable	Not Applicable	100	14.4851
GAPDH
	Band No.	Band Label	molecular weight(KDa)	Relative Front	Volume(Int)	Abs. Quant.	Rel. Quant.	Band %	Lane %		C-PARP1 Volume(Int)/GAPDH Volume(Int)	Relavtive fold change
Lane 1	SB		Not Applicable	0.599119	5640432	Not Applicable	Not Applicable	100	61.291		0.117778	1.0567
Lane 2	SB+Cd		Not Applicable	0.599119	5747976	Not Applicable	Not Applicable	100	59.7006		0.335466	3.00978
Lane 3	Con		Not Applicable	0.603524	7793955	Not Applicable	Not Applicable	100	65.1913		0.111459	1
Lane 4	Cd		Not Applicable	0.599119	5786280	Not Applicable	Not Applicable	100	59.0213		0.455712	4.08862
23.10.3 3 right
PARP-5
	Band No.	Band Label	molecular weight(KDa)	Relative Front	Volume(Int)	Abs. Quant.	Rel. Quant.	Band %	Lane %
Lane 1	Con		Not Applicable	0.422907	970900	Not Applicable	Not Applicable	100	2.39233
Lane 2	Cd		Not Applicable	0.422907	2680475	Not Applicable	Not Applicable	100	5.45608
Lane 3	SB		Not Applicable	0.422907	706325	Not Applicable	Not Applicable	100	1.37438
Lane 4	SB+Cd		Not Applicable	0.427313	1345125	Not Applicable	Not Applicable	100	3.09167
GAPDH-cf
	Band No.	Band Label	molecular weight(KDa)	Relative Front	Volume(Int)	Abs. Quant.	Rel. Quant.	Band %	Lane %		C-PARP1 Volume(Int)/GAPDH Volume(Int)	Relavtive fold change
Lane 1	Con		Not Applicable	0.422907	6693552	Not Applicable	Not Applicable	100	38.6727		0.14505	1
Lane 2	Cd		Not Applicable	0.422907	6022464	Not Applicable	Not Applicable	100	34.579		0.445079	3.06845
Lane 3	SB		Not Applicable	0.427313	5669136	Not Applicable	Not Applicable	100	30.675		0.124591	0.858954
Lane 4	SB+Cd		Not Applicable	0.422907	5757600	Not Applicable	Not Applicable	100	39.3819		0.233626	1.61066
23.10.14 1 left
PARP1-4
	Band No.	Band Label	molecular weight(KDa)	Relative Front	Volume(Int)	Abs. Quant.	Rel. Quant.	Band %	Lane %
Lane 1	Con		Not Applicable	0.418502	704950	Not Applicable	Not Applicable	100	4.34624
Lane 2	Cd		Not Applicable	0.431718	2333810	Not Applicable	Not Applicable	100	14.3222
Lane 3	SB		Not Applicable	0.422907	663674	Not Applicable	Not Applicable	100	4.36266
Lane 4	SB+Cd		Not Applicable	0.431718	1402578	Not Applicable	Not Applicable	100	9.52418
GAPDH-cf
	Band No.	Band Label	molecular weight(KDa)	Relative Front	Volume(Int)	Abs. Quant.	Rel. Quant.	Band %	Lane %		C-PARP1 Volume(Int)/GAPDH Volume(Int)	Relavtive fold change
Lane 1	Con		Not Applicable	0.462555	10495888	Not Applicable	Not Applicable	100	50.6061		0.0671644	1
Lane 2	Cd		Not Applicable	0.46696	9125792	Not Applicable	Not Applicable	100	44.3317		0.255738	3.80764
Lane 3	SB		Not Applicable	0.46696	10621728	Not Applicable	Not Applicable	100	45.6305		0.0624827	0.930295
Lane 4	SB+Cd		Not Applicable	0.46696	10480730	Not Applicable	Not Applicable	100	42.624		0.133824	1.99249
