# Supplementary material for: Azoramide ameliorates cadmium-induced cytotoxicity by inhibiting endoplasmic reticulum stress and suppressing oxidative stress
Source: PeerJ. 2024 Jan 31;12:e16844. doi: 10.7717/peerj.16844 (PMC10838077; doi:10.7717/peerj.16844)
Supplement: Supplemental Information 1 — Files in .PZFX format can be accessed using GraphPad Prism software (version 9.0; San Diego, CA, USA) which can be downloaded from https://www.graphpad.com/. [file peerj-12-16844-s001.zip › Supplemental Files/Fig 5F/Fig 5F HK-2 SP+Cd C-PARP1 densitometric analysis.xlsx]

## Sheet: Sheet1
20.12.25 left
PARP-4
	Band No.	Band Label	molecular weight(KDa)	Relative Front	Volume(Int)	Abs. Quant.	Rel. Quant.	Band %	Lane %		C-PARP1 Volume(Int)/GAPDH Volume(Int)	Relavtive fold change
Lane 1	Con.		Not Applicable	0.419355	230048	Not Applicable	Not Applicable	100	1.50699		0.0386644	1
Lane 2	Cd		Not Applicable	0.429032	838968	Not Applicable	Not Applicable	100	5.31237		0.110342	2.85385
Lane 3	SP		Not Applicable	0.416129	284648	Not Applicable	Not Applicable	100	1.64413		0.0339869	0.879023
Lane 4	SP+Cd		Not Applicable	0.425806	2103446	Not Applicable	Not Applicable	100	9.25973		0.193239	4.99786
GAPDH-reprobing
	Band No.	Band Label	molecular weight(KDa)	Relative Front	Volume(Int)	Abs. Quant.	Rel. Quant.	Band %	Lane %
Lane 1	Con.		Not Applicable	0.45	5949860	Not Applicable	Not Applicable	100	64.143
Lane 2	Cd		Not Applicable	0.45	7603316	Not Applicable	Not Applicable	100	70.9689
Lane 3	SP		Not Applicable	0.446429	8375220	Not Applicable	Not Applicable	100	74.3867
Lane 4	SP+Cd		Not Applicable	0.442857	10885180	Not Applicable	Not Applicable	100	78.3766
20.12.25 right
PARP-M
	Band No.	Band Label	molecular weight(KDa)	Relative Front	Volume(Int)	Abs. Quant.	Rel. Quant.	Band %	Lane %		C-PARP1 Volume(Int)/GAPDH Volume(Int)	Relavtive fold change
Lane 1	Con.		Not Applicable	0.372937	246294	Not Applicable	Not Applicable	100	2.06425		0.0346901	1
Lane 2	Cd		Not Applicable	0.382838	833139	Not Applicable	Not Applicable	100	7.74939		0.0943972	2.72116
Lane 3	SP		Not Applicable	0.372937	153252	Not Applicable	Not Applicable	100	0.820024		0.016154	0.465667
Lane 4	SP+Cd		Not Applicable	0.379538	1574046	Not Applicable	Not Applicable	100	5.04972		0.13146	3.78955
GAPDH-reprobing
	Band No.	Band Label	molecular weight(KDa)	Relative Front	Volume(Int)	Abs. Quant.	Rel. Quant.	Band %	Lane %
Lane 1	Con.		Not Applicable	0.289308	7099837	Not Applicable	Not Applicable	100	74.8102
Lane 2	Cd		Not Applicable	0.289308	8825886	Not Applicable	Not Applicable	100	80.608
Lane 3	SP		Not Applicable	0.283019	9486930	Not Applicable	Not Applicable	100	81.3903
Lane 4	SP+Cd		Not Applicable	0.27673	11973595	Not Applicable	Not Applicable	100	84.9327
23.9.7 2 right
PARR1-6
	Band No.	Band Label	molecular weight(KDa)	Relative Front	Volume(Int)	Abs. Quant.	Rel. Quant.	Band %	Lane %		C-PARP1 Volume(Int)/GAPDH Volume(Int)	Relavtive fold change
Lane 1	Con.		Not Applicable	0.412844	1707608	Not Applicable	Not Applicable	100	5.66159		0.141906	1
Lane 2	Cd		Not Applicable	0.412844	5903744	Not Applicable	Not Applicable	100	15.3451		0.467404	3.29377
Lane 3	SP		Not Applicable	0.409786	2255484	Not Applicable	Not Applicable	100	9.15586		0.174661	1.23083
Lane 4	SP+Cd		Not Applicable	0.409786	7596596	Not Applicable	Not Applicable	100	20.7454		0.534902	3.76941
GAPDH-cf
	Band No.	Band Label	molecular weight(KDa)	Relative Front	Volume(Int)	Abs. Quant.	Rel. Quant.	Band %	Lane %
Lane 1	Con.		Not Applicable	0.770161	12033392	Not Applicable	Not Applicable	100	52.8888
Lane 2	Cd		Not Applicable	0.766129	12630912	Not Applicable	Not Applicable	100	57.2866
Lane 3	SP		Not Applicable	0.770161	12913460	Not Applicable	Not Applicable	100	54.3291
Lane 4	SP+Cd		Not Applicable	0.770161	14201852	Not Applicable	Not Applicable	100	57.829
