# Supplementary material for: Azoramide ameliorates cadmium-induced cytotoxicity by inhibiting endoplasmic reticulum stress and suppressing oxidative stress
Source: PeerJ. 2024 Jan 31;12:e16844. doi: 10.7717/peerj.16844 (PMC10838077; doi:10.7717/peerj.16844)
Supplement: Supplemental Information 1 — Files in .PZFX format can be accessed using GraphPad Prism software (version 9.0; San Diego, CA, USA) which can be downloaded from https://www.graphpad.com/. [file peerj-12-16844-s001.zip › Supplemental Files/Fig 5G/Fig 5G 20231214 HK-2 Cd20+SB10 apoptosis rate.xlsx]

## Sheet: Sheet1
	Con.	Cd20	SB10	SB10+Cd20
apoptosis %	4.89	36.3	8.54	27.21
	5.49	44.39	6.65	28.15
	8.19	38.45	5.65	33.33
