# Supplementary material for: Azoramide ameliorates cadmium-induced cytotoxicity by inhibiting endoplasmic reticulum stress and suppressing oxidative stress
Source: PeerJ. 2024 Jan 31;12:e16844. doi: 10.7717/peerj.16844 (PMC10838077; doi:10.7717/peerj.16844)
Supplement: Supplemental Information 1 — Files in .PZFX format can be accessed using GraphPad Prism software (version 9.0; San Diego, CA, USA) which can be downloaded from https://www.graphpad.com/. [file peerj-12-16844-s001.zip › Supplemental Files/Fig 5H/Fig 5H 20231217 HK-2 Cd+SP apoptosis rate.xlsx]

## Sheet: Sheet1
	Con.	Cd20	SP10	SP10+Cd20
apoptosis%	5.77	28.76	7.13	42.66
	7.41	32.84	9.04	46.1
	6.94	32.34	6.89	40.8
