# Supplementary material for: Azoramide ameliorates cadmium-induced cytotoxicity by inhibiting endoplasmic reticulum stress and suppressing oxidative stress
Source: PeerJ. 2024 Jan 31;12:e16844. doi: 10.7717/peerj.16844 (PMC10838077; doi:10.7717/peerj.16844)
Supplement: Supplemental Information 1 — Files in .PZFX format can be accessed using GraphPad Prism software (version 9.0; San Diego, CA, USA) which can be downloaded from https://www.graphpad.com/. [file peerj-12-16844-s001.zip › Supplemental Files/Fig 5J/Fig 5J RPE SP+Cd-FC-apoptosis.xlsx]

## Sheet: Sheet1
	2022.7.20 sample	early apoptosis	late apoptosis	necrosis	apoptosis rate
	Con	0.0067	0.0072	0.0106	0.0139
	SB10	0.0038	0.0109	0.0056	0.0147
	SP15	0.007	0.0062	0.0116	0.0132
	Cd20	0.076	0.1429	0.0331	0.2189
	SB10+Cd20	0.0451	0.0765	0.0388	0.1216
	SP15+Cd20	0.0421	0.4303	0.0822	0.4724
	2022.7.22 sample	early apoptosis	late apoptosis	necrosis	apoptosis rate
	Con	0.0013	0.0132	0.0157	0.0145
	SB10	0.0029	0.0183	0.018	0.0212
	SP15	0.0035	0.0286	0.0336	0.0321
	Cd20	0.0412	0.2098	0.0552	0.251
	SB10+Cd20	0.0229	0.1336	0.0692	0.1565
	SP15+Cd20	0.0546	0.534	0.0848	0.5886
	2022.7.29 sample	early apoptosis	late apoptosis	necrosis	apoptosis rate
	Con	0.0023	0.009	0.012	0.0113
	SB10	0.0024	0.006	0.0061	0.0084
	SP15	0.0025	0.0066	0.0117	0.0091
	Cd20	0.0238	0.1805	0.0248	0.2043
	SB10+Cd20	0.0141	0.1059	0.0148	0.12
	SP15+Cd20	0.0429	0.5506	0.0285	0.5935
	Con	0.0139	0.0145	0.0113		Con	1.39	1.45	1.13
	SB10	0.0147	0.0212	0.0084		SB10	1.47	2.12	0.84
	SP15	0.0132	0.0321	0.0091		Cd20	21.89	25.1	20.43
	Cd20	0.2189	0.251	0.2043		SB10+Cd20	12.16	15.65	12
	SB10+Cd20	0.1216	0.1565	0.12
	SP15+Cd20	0.4724	0.5886	0.5935
						Con	1.39	1.45	1.13
	Con	1.39	1.45	1.13		SP15	1.32	3.21	0.91
	SB10	1.47	2.12	0.84		Cd20	21.89	25.1	20.43
	SP15	1.32	3.21	0.91		SP15+Cd20	47.24	58.86	59.35
	Cd20	21.89	25.1	20.43
	SB10+Cd20	12.16	15.65	12
	SP15+Cd20	47.24	58.86	59.35
