# Supplementary material for: Azoramide ameliorates cadmium-induced cytotoxicity by inhibiting endoplasmic reticulum stress and suppressing oxidative stress
Source: PeerJ. 2024 Jan 31;12:e16844. doi: 10.7717/peerj.16844 (PMC10838077; doi:10.7717/peerj.16844)
Supplement: Supplemental Information 1 — Files in .PZFX format can be accessed using GraphPad Prism software (version 9.0; San Diego, CA, USA) which can be downloaded from https://www.graphpad.com/. [file peerj-12-16844-s001.zip › Supplemental Files/Fig 6B/Fig 6B HK-2 BECN1 densitometric analysis.xlsx]

## Sheet: Sheet1
23.10.3 2 left
Beclin-3
	Band No.	Band Label	molecular weight(KDa)	Relative Front	Volume(Int)	Abs. Quant.	Rel. Quant.	Band %	Lane %
Lane 1	Con.		Not Applicable	0.671053	4874625	Not Applicable	Not Applicable	100	25.3466
Lane 2	Cd20		Not Applicable	0.671053	8868593	Not Applicable	Not Applicable	100	39.4555
Lane 3	Azo20		Not Applicable	0.679825	4205987	Not Applicable	Not Applicable	100	18.9629
Lane 4	Azo20+Cd20		Not Applicable	0.671053	5026545	Not Applicable	Not Applicable	100	28.1362
GAPDH-4
	Band No.	Band Label	molecular weight(KDa)	Relative Front	Volume(Int)	Abs. Quant.	Rel. Quant.	Band %	Lane %		BECN1 Volume(Int)/GAPDH Volume(Int)	Relavtive fold change
Lane 1	Con.		Not Applicable	0.444934	8647730	Not Applicable	Not Applicable	100	32.4129		0.563688	1
Lane 2	Cd20		Not Applicable	0.436123	6559800	Not Applicable	Not Applicable	100	28.5574		1.35196	2.39842
Lane 3	Azo20		Not Applicable	0.436123	5649789	Not Applicable	Not Applicable	100	27.4473		0.74445	1.32068
Lane 4	Azo20+Cd20		Not Applicable	0.436123	6160075	Not Applicable	Not Applicable	100	25.1488		0.815988	1.44759
23.10.12
Beclin1-2
	Band No.	Band Label	molecular weight(KDa)	Relative Front	Volume(Int)	Abs. Quant.	Rel. Quant.	Band %	Lane %
Lane 1	Con.		Not Applicable	0.396476	4629570	Not Applicable	Not Applicable	100	54.3878
Lane 2	Cd20		Not Applicable	0.387665	5368013	Not Applicable	Not Applicable	100	56.8788
Lane 3	Azo20		Not Applicable	0.387665	4944332	Not Applicable	Not Applicable	100	51.791
Lane 4	Azo20+Cd20		Not Applicable	0.38326	4582952	Not Applicable	Not Applicable	100	56.8268
Lane 5	Con.		Not Applicable	0.38326	5037451	Not Applicable	Not Applicable	100	52.9432
Lane 6	Cd20		Not Applicable	0.378855	6069892	Not Applicable	Not Applicable	100	60.5423
Lane 7	Azo20		Not Applicable	0.374449	5093520	Not Applicable	Not Applicable	100	59.0019
Lane 8	Azo20+Cd20		Not Applicable	0.370044	5544561	Not Applicable	Not Applicable	100	55.2574
GAPDH
	Band No.	Band Label	molecular weight(KDa)	Relative Front	Volume(Int)	Abs. Quant.	Rel. Quant.	Band %	Lane %		BECN1 Volume(Int)/GAPDH Volume(Int)	Relavtive fold change
Lane 1	Con.		Not Applicable	0.400881	11586526	Not Applicable	Not Applicable	100	32.6953		0.399565	1
Lane 2	Cd20		Not Applicable	0.405286	5699768	Not Applicable	Not Applicable	100	30.4789		0.941795	2.35705
Lane 3	Azo20		Not Applicable	0.409692	6634235	Not Applicable	Not Applicable	100	34.6896		0.745275	1.86522
Lane 4	Azo20+Cd20		Not Applicable	0.418502	8032589	Not Applicable	Not Applicable	100	22.9536		0.570545	1.42791
Lane 5	Con.		Not Applicable	0.418502	12139998	Not Applicable	Not Applicable	100	34.9455		0.414947	1
Lane 6	Cd20		Not Applicable	0.418502	7219171	Not Applicable	Not Applicable	100	43.7097		0.840802	2.02629
Lane 7	Azo20		Not Applicable	0.414097	11807947	Not Applicable	Not Applicable	100	34.3204		0.431364	1.03956
Lane 8	Azo20+Cd20		Not Applicable	0.414097	7401147	Not Applicable	Not Applicable	100	44.6279		0.749149	1.80541
