# Supplementary material for: Azoramide ameliorates cadmium-induced cytotoxicity by inhibiting endoplasmic reticulum stress and suppressing oxidative stress
Source: PeerJ. 2024 Jan 31;12:e16844. doi: 10.7717/peerj.16844 (PMC10838077; doi:10.7717/peerj.16844)
Supplement: Supplemental Information 1 — Files in .PZFX format can be accessed using GraphPad Prism software (version 9.0; San Diego, CA, USA) which can be downloaded from https://www.graphpad.com/. [file peerj-12-16844-s001.zip › Supplemental Files/Fig 6C/Fig 6C HK-2 LC3BII densitometric analysis.xlsx]

## Sheet: Sheet1
23.9.7 1 left
LC3B-2
	Band No.	Band Label	molecular weight(KDa)	Relative Front	Volume(Int)	Abs. Quant.	Rel. Quant.	Band %	Lane %
Lane 1	Con.		Not Applicable	0.612335	2135550	Not Applicable	Not Applicable	100	25.3185
Lane 2	Cd20		Not Applicable	0.61674	11378025	Not Applicable	Not Applicable	100	67.7789
Lane 3	Azo20		Not Applicable	0.61674	1472075	Not Applicable	Not Applicable	100	28.7922
Lane 4	Azo20+Cd20		Not Applicable	0.612335	6583450	Not Applicable	Not Applicable	100	50.7264
GAPDH-cf
	Band No.	Band Label	molecular weight(KDa)	Relative Front	Volume(Int)	Abs. Quant.	Rel. Quant.	Band %	Lane %		LC3BII Volume(Int)/GAPDH Volume(Int)	Relavtive fold change
Lane 1	Con.		Not Applicable	0.565789	7042075	Not Applicable	Not Applicable	100	63.4177		0.303256	1
Lane 2	Cd20		Not Applicable	0.570175	6712325	Not Applicable	Not Applicable	100	52.5576		1.69509	5.58965
Lane 3	Azo20		Not Applicable	0.570175	6247225	Not Applicable	Not Applicable	100	51.9071		0.235637	0.777023
Lane 4	Azo20+Cd20		Not Applicable	0.570175	6345750	Not Applicable	Not Applicable	100	58.3649		1.03746	3.42107
23.9.7 2 left
LC3B-2
	Band No.	Band Label	molecular weight(KDa)	Relative Front	Volume(Int)	Abs. Quant.	Rel. Quant.	Band %	Lane %
Lane 1	Con.		Not Applicable	0.431718	1417770	Not Applicable	Not Applicable	100	19.4613
Lane 2	Cd20		Not Applicable	0.444934	11821379	Not Applicable	Not Applicable	100	58.7195
Lane 3	Azo20		Not Applicable	0.431718	1740540	Not Applicable	Not Applicable	100	21.6345
Lane 4	Azo20+Cd20		Not Applicable	0.440529	6963526	Not Applicable	Not Applicable	100	47.3496
GAPDH-cf
	Band No.	Band Label	molecular weight(KDa)	Relative Front	Volume(Int)	Abs. Quant.	Rel. Quant.	Band %	Lane %		LC3BII Volume(Int)/GAPDH Volume(Int)	Relavtive fold change
Lane 1	Con.		Not Applicable	0.669604	9115932	Not Applicable	Not Applicable	100	65.9203		0.155527	1
Lane 2	Cd20		Not Applicable	0.669604	7826610	Not Applicable	Not Applicable	100	66.6901		1.51041	9.71158
Lane 3	Azo20		Not Applicable	0.665198	8406500	Not Applicable	Not Applicable	100	67.7835		0.207047	1.33126
Lane 4	Azo20+Cd20		Not Applicable	0.665198	7705425	Not Applicable	Not Applicable	100	65.6687		0.903717	5.81069
23.9.27 1
LC3B-6
	Band No.	Band Label	molecular weight(KDa)	Relative Front	Volume(Int)	Abs. Quant.	Rel. Quant.	Band %	Lane %
Lane 1	Con.		Not Applicable	0.438596	2880725	Not Applicable	Not Applicable	100	12.9767
Lane 2	Cd20		Not Applicable	0.45614	11484375	Not Applicable	Not Applicable	100	35.663
Lane 3	Azo20		Not Applicable	0.451754	1271625	Not Applicable	Not Applicable	100	9.8819
Lane 4	Azo20+Cd20		Not Applicable	0.45614	6008700	Not Applicable	Not Applicable	100	33.8751
Lane 5	Con.		Not Applicable	0.447368	508450	Not Applicable	Not Applicable	100	6.46075
Lane 6	Cd20		Not Applicable	0.45614	7063224	Not Applicable	Not Applicable	100	34.8507
Lane 7	Azo20		Not Applicable	0.447368	343800	Not Applicable	Not Applicable	100	4.98005
Lane 8	Azo20+Cd20		Not Applicable	0.460526	3558700	Not Applicable	Not Applicable	100	27.0122
GAPDH-cf2
	Band No.	Band Label	molecular weight(KDa)	Relative Front	Volume(Int)	Abs. Quant.	Rel. Quant.	Band %	Lane %		LC3BII Volume(Int)/GAPDH Volume(Int)	Relavtive fold change
Lane 1	Con.		Not Applicable	0.60793	6426361	Not Applicable	Not Applicable	100	56.2887		0.448267	1
Lane 2	Cd20		Not Applicable	0.60793	4171096	Not Applicable	Not Applicable	100	58.0849		2.75332	6.14215
Lane 3	Azo20		Not Applicable	0.60793	2895079	Not Applicable	Not Applicable	100	41.2601		0.439237	0.979855
Lane 4	Azo20+Cd20		Not Applicable	0.60793	4145198	Not Applicable	Not Applicable	100	45.6781		1.44956	3.23369
Lane 5	Con.		Not Applicable	0.612335	5314173	Not Applicable	Not Applicable	100	44.0611		0.0956781	1
Lane 6	Cd20		Not Applicable	0.612335	8164471	Not Applicable	Not Applicable	100	56.9053		0.865117	9.04196
Lane 7	Azo20		Not Applicable	0.60793	8510391	Not Applicable	Not Applicable	100	55.5249		0.0403977	0.422225
Lane 8	Azo20+Cd20		Not Applicable	0.60793	8954634	Not Applicable	Not Applicable	100	60.654		0.397414	4.15366
