# Supplementary material for: Azoramide ameliorates cadmium-induced cytotoxicity by inhibiting endoplasmic reticulum stress and suppressing oxidative stress
Source: PeerJ. 2024 Jan 31;12:e16844. doi: 10.7717/peerj.16844 (PMC10838077; doi:10.7717/peerj.16844)
Supplement: Supplemental Information 1 — Files in .PZFX format can be accessed using GraphPad Prism software (version 9.0; San Diego, CA, USA) which can be downloaded from https://www.graphpad.com/. [file peerj-12-16844-s001.zip › Supplemental Files/Fig 6E/Fig 6E RPE BECN1 densitometric analysis.xlsx]

## Sheet: Sheet1
20.1.2 left
Beclin1-4
	Band No.	Band Label	molecular weight(KDa)	Relative Front	Volume(Int)	Abs. Quant.	Rel. Quant.	Band %	Lane %
Lane 1	Con.		Not Applicable	0.400881	3669688	Not Applicable	Not Applicable	100	20.5872
Lane 2	Cd20		Not Applicable	0.400881	6263245	Not Applicable	Not Applicable	100	41.4112
Lane 3	Azo20		Not Applicable	0.400881	5109522	Not Applicable	Not Applicable	100	28.6755
Lane 4	Azo20+Cd20		Not Applicable	0.400881	5053713	Not Applicable	Not Applicable	100	27.9053
GAPDH
	Band No.	Band Label	molecular weight(KDa)	Relative Front	Volume(Int)	Abs. Quant.	Rel. Quant.	Band %	Lane %		BECN1 Volume(Int)/GAPDH Volume(Int)	Relavtive fold change
Lane 1	Con.		Not Applicable	0.471366	3126643	Not Applicable	Not Applicable	100	81.4906		1.17368	1
Lane 2	Cd20		Not Applicable	0.471366	3212660	Not Applicable	Not Applicable	100	84.4828		1.94955	1.66105
Lane 3	Azo20		Not Applicable	0.462555	6035790	Not Applicable	Not Applicable	100	78.7911		0.846537	0.721266
Lane 4	Azo20+Cd20		Not Applicable	0.462555	3506769	Not Applicable	Not Applicable	100	81.0721		1.44113	1.22787
23.9.29 2
Beclin1-2
	Band No.	Band Label	molecular weight(KDa)	Relative Front	Volume(Int)	Abs. Quant.	Rel. Quant.	Band %	Lane %
Lane 1	Con.		Not Applicable	0.361233	6408930	Not Applicable	Not Applicable	100	38.2544
Lane 2	Cd20		Not Applicable	0.361233	7475460	Not Applicable	Not Applicable	100	63.0262
Lane 3	Azo20		Not Applicable	0.361233	6057800	Not Applicable	Not Applicable	100	54.9809
Lane 4	Azo20+Cd20		Not Applicable	0.356828	6864327	Not Applicable	Not Applicable	100	55.5624
GAPDH-1
	Band No.	Band Label	molecular weight(KDa)	Relative Front	Volume(Int)	Abs. Quant.	Rel. Quant.	Band %	Lane %		BECN1 Volume(Int)/GAPDH Volume(Int)	Relavtive fold change
Lane 1	Con.		Not Applicable	0.475771	7519968	Not Applicable	Not Applicable	100	53.8841		0.852255	1
Lane 2	Cd20		Not Applicable	0.480176	6160848	Not Applicable	Not Applicable	100	55.2054		1.21338	1.42373
Lane 3	Azo20		Not Applicable	0.484581	6159840	Not Applicable	Not Applicable	100	42.3859		0.983435	1.15392
Lane 4	Azo20+Cd20		Not Applicable	0.484581	6670404	Not Applicable	Not Applicable	100	49.0871		1.02907	1.20747
23.10.17 middle
Beclin-2
	Band No.	Band Label	molecular weight(KDa)	Relative Front	Volume(Int)	Abs. Quant.	Rel. Quant.	Band %	Lane %
Lane 1	Con.		Not Applicable	0.447368	4967025	Not Applicable	Not Applicable	100	48.6565
Lane 2	Cd20		Not Applicable	0.447368	7761419	Not Applicable	Not Applicable	100	61.8509
Lane 3	Azo20		Not Applicable	0.45614	3730342	Not Applicable	Not Applicable	100	46.3037
Lane 4	Azo20+Cd20		Not Applicable	0.447368	6537234	Not Applicable	Not Applicable	100	62.5108
GAPDH2
	Band No.	Band Label	molecular weight(KDa)	Relative Front	Volume(Int)	Abs. Quant.	Rel. Quant.	Band %	Lane %		BECN1 Volume(Int)/GAPDH Volume(Int)	Relavtive fold change
Lane 1	Con.		Not Applicable	0.409692	6091124	Not Applicable	Not Applicable	100	57.1105		0.815453	1
Lane 2	Cd20		Not Applicable	0.409692	6225856	Not Applicable	Not Applicable	100	56.9531		1.24664	1.52877
Lane 3	Azo20		Not Applicable	0.409692	5011812	Not Applicable	Not Applicable	100	51.7346		0.74431	0.912757
Lane 4	Azo20+Cd20		Not Applicable	0.405286	7158684	Not Applicable	Not Applicable	100	63.2857		0.913189	1.11986
