# Supplementary material for: Azoramide ameliorates cadmium-induced cytotoxicity by inhibiting endoplasmic reticulum stress and suppressing oxidative stress
Source: PeerJ. 2024 Jan 31;12:e16844. doi: 10.7717/peerj.16844 (PMC10838077; doi:10.7717/peerj.16844)
Supplement: Supplemental Information 1 — Files in .PZFX format can be accessed using GraphPad Prism software (version 9.0; San Diego, CA, USA) which can be downloaded from https://www.graphpad.com/. [file peerj-12-16844-s001.zip › Supplemental Files/Fig 6F/Fig 6F RPE LC3BII densitometric analysis.xlsx]

## Sheet: Sheet1
20.1.2 left
LC3B-2
	Band No.	Band Label	molecular weight(KDa)	Relative Front	Volume(Int)	Abs. Quant.	Rel. Quant.	Band %	Lane %
Lane 1	Con.		Not Applicable	0.440529	650946	Not Applicable	Not Applicable	100	3.35012
Lane 2	Cd20		Not Applicable	0.422907	4150744	Not Applicable	Not Applicable	100	17.85
Lane 3	Azo20		Not Applicable	0.409692	1195662	Not Applicable	Not Applicable	100	6.60824
Lane 4	Azo20+Cd20		Not Applicable	0.418502	2160756	Not Applicable	Not Applicable	100	13.4959
GAPDH
	Band No.	Band Label	molecular weight(KDa)	Relative Front	Volume(Int)	Abs. Quant.	Rel. Quant.	Band %	Lane %		LC3BII Volume(Int)/GAPDH Volume(Int)	Relavtive fold change
Lane 1	Con.		Not Applicable	0.506608	3048096	Not Applicable	Not Applicable	100	78.1621		0.213558	1
Lane 2	Cd20		Not Applicable	0.506608	3248960	Not Applicable	Not Applicable	100	81.3122		1.27756	5.98226
Lane 3	Azo20		Not Applicable	0.497797	6303991	Not Applicable	Not Applicable	100	84.125		0.189667	0.88813
Lane 4	Azo20+Cd20		Not Applicable	0.497797	3523044	Not Applicable	Not Applicable	100	80.9398		0.613321	2.87191
23.9.18 left
LC3B-2
	Band No.	Band Label	molecular weight(KDa)	Relative Front	Volume(Int)	Abs. Quant.	Rel. Quant.	Band %	Lane %
Lane 1	Con.		Not Applicable	0.484581	1082784	Not Applicable	Not Applicable	100	38.429
Lane 2	Cd20		Not Applicable	0.497797	9050150	Not Applicable	Not Applicable	100	58.3464
Lane 3	Azo20		Not Applicable	0.493392	1795300	Not Applicable	Not Applicable	100	32.4439
Lane 4	Azo20+Cd20		Not Applicable	0.497797	6062931	Not Applicable	Not Applicable	100	48.6439
GAPDH-2
	Band No.	Band Label	molecular weight(KDa)	Relative Front	Volume(Int)	Abs. Quant.	Rel. Quant.	Band %	Lane %		LC3BII Volume(Int)/GAPDH Volume(Int)	Relavtive fold change
Lane 1	Con.		Not Applicable	0.585903	9042174	Not Applicable	Not Applicable	100	78.0782		0.119748	1
Lane 2	Cd20		Not Applicable	0.590308	8501536	Not Applicable	Not Applicable	100	74.5618		1.06453	8.88975
Lane 3	Azo20		Not Applicable	0.590308	8220016	Not Applicable	Not Applicable	100	70.6423		0.218406	1.82388
Lane 4	Azo20+Cd20		Not Applicable	0.594714	9302275	Not Applicable	Not Applicable	100	65.5695		0.651769	5.44283
23.10.8 left
LC3B-4
	Band No.	Band Label	molecular weight(KDa)	Relative Front	Volume(Int)	Abs. Quant.	Rel. Quant.	Band %	Lane %
Lane 1	Con.		Not Applicable	0.627193	901738	Not Applicable	Not Applicable	100	4.32265
Lane 2	Cd20		Not Applicable	0.627193	5252441	Not Applicable	Not Applicable	100	15.4595
Lane 3	Azo20		Not Applicable	0.627193	394703	Not Applicable	Not Applicable	100	1.1309
Lane 4	Azo20+Cd20		Not Applicable	0.622807	2334454	Not Applicable	Not Applicable	100	6.29312
GAPDH-2
	Band No.	Band Label	molecular weight(KDa)	Relative Front	Volume(Int)	Abs. Quant.	Rel. Quant.	Band %	Lane %		LC3BII Volume(Int)/GAPDH Volume(Int)	Relavtive fold change
Lane 1	Con.		Not Applicable	0.497797	13480317	Not Applicable	Not Applicable	100	55.7166		0.0668929	1
Lane 2	Cd20		Not Applicable	0.497797	12465603	Not Applicable	Not Applicable	100	51.8006		0.421355	6.29894
Lane 3	Azo20		Not Applicable	0.497797	10891017	Not Applicable	Not Applicable	100	50.0353		0.0362412	0.541778
Lane 4	Azo20+Cd20		Not Applicable	0.493392	8311599	Not Applicable	Not Applicable	100	45.5634		0.280867	4.19875
